# Supplementary material for: Impact of land reclamation and agricultural water regime on the distribution and conservation status of the endangered Dryophytes suweonensis
Source: PeerJ. 2017 Oct 4;5:e3872. doi: 10.7717/peerj.3872 (PMC5631092; doi:10.7717/peerj.3872)
Supplement: Supplemental Information 1 — Raw data. [file peerj-05-3872-s001.xlsx]

## Sheet: Borzee et al_dataset
Chronological_ID_number	To_be_used	Year	Season	Time	Airtemp	AirHum	Windspeed	Cloudcover	Precipitation	Lightintensity	Pressure	Nighttimecover	Moonphase	WaterTemp	WaterpH	WaterConductivity	Length	HsNum	Hj	Pn	Pc	Lc	D_suweo_PA	D_jap_PS	P_nigro_PA	P_chose_PA	L_cates_PA	Timetosunset	Area	Maxlength	division	continuityriver	continuityforest	Buildingincomplex	Greenhouseincomplex	RatioAreaMaxlength	OriginalSitename	Locality	Sitename	Latitudedegree	Longitudedegree	NewID	Sitedamaged
498	1	2015	8-6	20.45	19.5	71.9	3	3	0	1	1023	2	69	19.6	9.1	685	5	0	3	0	1	0	0	1	0	1	0										Addemdum 002 당진시 송악읍 복은리 1257	84	AD002				0
497	1	2015	8-6	20.350000000000001	19.8	71.2	3	3	0	1	1023	2	69	20.1	8.7	974	5	0	3	2	0	0	0	1	1	0	0										Addendum 001 당진시 송악읍 전대리 1005-1	84	AD001				0
310	0	2014	66	23.4	21	93.6	2	4	0	1	1016	2	37	22.5	8.4	464	7.15	0	3	2	0	1	0	1	1	0	1	19.56	14.7	5.38	0	3.59	1.63	1	0	2.73234	Addendum 1	84	1	36.858359	126.8042169999999
454	1	2015	8-6	20.25	20.6	70.3	3	3	0	1	1023	3	69	21.3	9	1420	15	3	3	0	0	0	1	1	0	0	0		14.7	5.38	0	3.59	1.63	1	0	2.73234	Addendum 1	84	1	36.858359	126.8042169999999		0
463	1	2015	27-5	17.399999999999999	33.6	24.1	2	0	0	45300	1021	5	62	29.7	7.7	486	13	0	1	0	1	0	0	1	0	1	0										Addendum 10	85	AD10				0
318	0	2014	67	18.2	24.8	63.6	2	4	0	12390	1020	5	24	20.1	8.6	305	14	1	0	0	1	0	1	0	0	1	0	19.57	10.2	3.79	0	5.76	0	1	0	2.69129	Addendum 11	85	11	36.69741400000000	126.7301109999999	410
464	1	2015	27-5	17.100000000000001	34.6	17.6	0	0	0	38200	1021	5	62	25.4	7.8	405	13.1	21	1	1	0	0	1	1	1	0	0		10.2	3.79	0	5.76	0	1	0	2.69129	Addendum 11	85	11	36.69741400000000	126.7301109999999	410	0
651	1	2016	Jun 1	23:50	20.6	76.5	1	0	0	1	1012.1	2	19	22.6	8.6	505	9	4	3	3	3	0	1	1	1	1	0		10.2	3.79	0	5.76	0	1	0	2.69129	Addendum 11	85	11	36.69741400000000	126.7301109999999	410
319	0	2014	67	18.350000000000001	24.6	67.4	1	4	0	10450	1020	5	24	26.2	8.5	324	5	0	2	1	1	0	0	1	1	1	0	19.57	5.57	5.28	0	6.16	1.11	1	0	1.05492	Addendum 12	85	12	36.68180900000000	126.708136
465	1	2015	27-5	16.100000000000001	32	17.3	0	0	0	62600	1020	5	62	26.4	8.4	268	14	0	0	0	1	0	0	0	0	1	0		5.57	5.28	0	6.16	1.11	1	0	1.05492	Addendum 12	85	12	36.68180900000000	126.708136		0
320	0	2014	67	3.2	19.7	99.9	2	4	0	1	1022	3	37	20.7	8.6	136	5.3	0	2	2	2	0	0	1	1	1	0	19.57	1.75	1.59	1	0	0.39	1	0	1.10063	Addendum 13	85	13	36.69302499999999	126.6746640000000
466	1	2015	27-5	16.350000000000001	32.1	14.2	1	0	0	5160	1018	5	62	32.4	8.7	80	5	0	0	0	0	0	0	0	0	0	0		1.75	1.59	1	0	0.39	1	0	1.10063	Addendum 13	85	13	36.69302499999999	126.6746640000000		0
321	1	2014	67	3.35	19.3	99.9	1	4	0	1	1020	2	37	20.6	8.3	354	5.3	0	2	2	1	0	0	1	1	1	0	19.57	1.38	2.14	1	2.46	4.15	1	1	0.64486	Addendum 14	85	14	36.67889900000000	126.645273
322	0	2014	67	18.45	24.2	70.4	1	4	0	8080	1020	5	24	25.9	8.3	358	3.3	0	0	0	0	0	0	0	0	0	0	19.57	2.18	3.4	0	4.29	0.66	1	0	0.641176	Addendum 15	85	15	36.66038600000000	126.712936
467	1	2015	27-5	15.5	33.5	15.9	0	0	0	65700	1021	5	62	31.8	8	651	10.15	0	0	0	0	0	0	0	0	0	0		2.18	3.4	0	4.29	0.66	1	0	0.641176	Addendum 15	85	15	36.66038600000000	126.712936		0
323	0	2014	67	19	24	67.8	0	4	0	3480	1020	5	24	25.2	8.5	313	5	0	1	0	0	0	0	1	0	0	0	19.57	1.86	3.17	0	3	0	1	0	0.586751	Addendum 16	85	16	36.63411700000000	126.7114629999999
468	1	2015	27-5	15.3	31.2	19.2	0	0	0	67400	1021	5	62	33.7	8.1	892	15	0	0	0	0	0	0	0	0	0	0		1.86	3.17	0	3	0	1	0	0.586751	Addendum 16	85	16	36.63411700000000	126.7114629999999		0
324	1	2014	67	17.5	27.6	55.8	2	4	0	17870	1018	5	24	27.3	8.3	332	6	0	0	0	0	0	0	0	0	0	0	19.57	2	2.09	1	0	0	1	0	0.956938	Addendum 17	85	17	36.67776899999999	126.7711950000000
325	1	2014	67	17	27.1	53.9	2	4	0	24600	1016	5	24	29	8.1	335	8	0	1	0	1	0	0	1	0	1	0	19.57	1.88	2.65	1	1.85	1.65	1	0	0.709434	Addendum 18	85	18	36.67357100000000	126.8170790000000
326	1	2014	67	17.3	26.9	56.7	2	4	0	23106	1017	5	24	28.6	8.2	24	5	0	0	0	1	0	0	0	0	1	0	19.57	8.1	4.96	1	4.85	0.92	1	1	1.63306	Addendum 19	85	19	36.70413099999999	126.805863
496	0	2015	8-6	20.25	20.1	70.9	3	3	0	1	1023	2	69	20.9	8.9	967	9	4	3	0	1	0	1	1	0	1	0		11.3	5.5	0	3.1	1.05	1	0	2.05455	Addendum 1b	84	AD1b	36.85101199999999	126.779611	405	0
646	1	2016	Jun 12	22:40	20.21	87.62	0	4	0	1	1008.5	2	51	21.9	8.7	5720	10.5	2	3	3	1	0	1	1	1	1	0		11.3	5.5	0	3.1	1.05	1	0	2.05455	Addendum 1b	84	AD1b	36.858359	126.8042169999999	405
311	0	2014	67	0.05	20.9	96.6	1	4	0	1	1025	2	37	20.8	8.1	1070	8.3	0	2	1	1	0	0	1	1	1	0	19.57	7.61	5.43	0	4.47	3.93	1	0	1.40147	Addendum 2	84	2	36.85607000000000	126.761083
455	1	2015	8-6	21	19.8	68.3	3	3	0	1	1023	2	69	20.1	8.8	1020	8	0	3	1	0	0	0	1	1	0	0		7.61	5.43	0	4.47	3.93	1	0	1.40147	Addendum 2	84	2	36.85607000000000	126.761083		0
327	1	2014	67	22.4	21	91.8	2	4	0	1	1025	3	24	21.9	8.5	749	5	0	2	2	1	0	0	1	1	1	0	19.57	26.4	8.41	0	8.1	9.53	0	0	3.13912	Addendum 20	86	20	36.611255	126.504788
328	1	2014	67	22.05	21.9	82	0	4	0	1	1024	3	24	23.1	8.5	2210	5.15	0	1	3	1	2	0	1	1	1	1	19.57	19	8.33	0	6.2	1.92	0	0	2.28091	Addendum 21	86	21	36.67739600000000	126.494086
329	1	2014	67	21.05	22.5	89.1	0	4	0	1	1023	3	24	24.2	8.7	753	5	0	3	3	0	1	0	1	1	0	1	19.57	9.71	5.83	0	8.42	1.83	0	0	1.66552	Addendum 22	86	22	36.72189099999999	126.440577
330	1	2014	67	20.45	22.5	86	0	4	0	1	1022	4	24	23.7	8.2	4370	6.3	0	3	3	0	0	0	1	1	0	0	19.57	7.32	5.04	0	4.74	4.59	0	0	1.45238	Addendum 23	86	23	36.67054600000000	126.431556
331	1	2014	67	20.2	23	85.1	0	4	0	16	1023	4	24	24.5	8.6	1050	5	0	2	1	0	0	0	1	1	0	0	19.57	22.01	7.18	0	13.8	9.82	0	0	3.06546	Addendum 24	86	24	36.63188699999999	126.413667
332	1	2014	67	19.55	23.8	85.2	1	4	0	434	1023	5	24	25	8.1	4130	5	0	2	0	2	2	0	1	0	1	1	19.57	13.8	10.2	0	6.78	3.81	0	0	1.35294	Addendum 25	86	25	36.70901899999999	126.3571940000000
333	1	2014	67	21.25	22.4	89.7	0	4	0	1	1023	3	24	23.6	8.5	1940	11	0	2	2	1	1	0	1	1	1	1	19.57	1.89	4.26	0	3.59	3.69	0	0	0.443662	Addendum 26	86	26	36.75348499999999	126.46401
334	1	2014	67	23.45	21.8	80.4	1	4	0	1	1024	3	24	22.2	8.8	304	7.15	0	3	2	1	1	0	1	1	1	1	19.57	21.7	8.45	0	9.55	4.76	1	0	2.56805	Addendum 27	87	27	36.05102399999999	126.745811
335	0	2014	68	0.1	21.1	85.1	0	4	0	1	1025	3	24	21.8	8.5	576	5.15	0	2	2	2	0	0	1	1	1	0	19.57	18.3	8.28	1	0	4.21	1	1	2.21014	Addendum 28	87	28	35.95574700000000	126.772657
469	1	2015	6-6	23.5	18.9	78.6	1	0	0	1	1036	2	87	19.7	7.8	1490	10	0	3	0	0	3	0	1	0	0	1		18.3	8.28	1	0	4.21	1	1	2.21014	Addendum 28	87	28	35.95574700000000	126.772657		0
504	1	2015	7-6	0.05	18.6	80.1	1	0	0	1	1036	2	87	20.1	8	960	15	0	3	1	1	3	0	1	1	1	1										Addendum 28b	87	AD28b				0
505	1	2015	7-6	0.3	18.1	81	1	0	0	1	1036	2	87	19.5	8	1020	8.2	0	3	0	0	1	0	1	0	0	1										Addendum 28c	87	AD28c				0
336	0	2014	68	0.35	20.9	85.8	2	4	0	1	1025	3	24	21.5	8.5	526	10	0	2	3	0	2	0	1	1	0	1	19.57	16.2	7.39	1	9.32	10.3	1	1	2.19215	Addendum 29	87	29	35.90544299999999	126.7238859999999
470	1	2015	6-6	22.45	17.9	82.6	1	0	0	1	1035	2	87	20.8	8	586	9	0	3	1	0	3	0	1	1	0	1		16.2	7.39	1	9.32	10.3	1	1	2.19215	Addendum 29	87	29	35.90544299999999	126.7238859999999		0
658	1	2016	Jun 6	20:15	22.1	76.48	1	4	0	9	1014.7	5	2	20.7	8	352	8.2	7	3	1	2	3	1	1	1	1	1		9.17	4.42	1	4.44	0	1	1	2.07466	Addendum 2-9			36.22852000000000	127.156363	417
502	1	2015	6-6	22.15	18.1	81.9	1	0	0	1	1035	2	87	21	7.9	623	10	0	3	0	0	1	0	1	0	0	1										Addendum 29b	87	AD29b				0
503	1	2015	6-6	22.55	17.6	84	1	0	0	1	1035	2	87	20.4	7.9	647	9	0	3	0	2	2	0	1	0	1	1										Addendum 29c	87	AD29c				0
312	0	2014	67	0.35	21	99.9	1	4	0	1	1026	2	34	21.7	8.3	1030	15	3	2	2	2	0	1	1	1	1	0	19.57	10.1	5.33	0	6.6	0	1	0	1.89493	Addendum 3	84	3	36.82196100000000	126.820179	406
456	0	2015	8-6	20	21	70.9	2	2	0	12	1023	4	69	22.2	8.5	1260	15	15	3	1	2	0	1	1	1	1	0		10.1	5.33	0	6.6	0	1	0	1.89493	Addendum 3	84	3	36.82196100000000	126.820179	406	0
647	1	2016	Jun 12	23:30	20.85	87.2	0	4	0	1	1008	2	51	20.1	8.2	773	5	17	3	3	3	0	1	1	1	1	0		10.1	5.33	0	6.6	0	1	0	1.89493	Addendum 3	84	3	36.82196100000000	126.820179	406
337	0	2014	68	0	20.4	85.6	1	4	0	1	1024	3	24	20.9	8.3	760	10	0	3	2	0	2	0	1	1	0	1	19.57	19.6	6.15	1	7.31	3.1	1	1	3.18699	Addendum 30	87	30	35.92273500000000	126.817221
471	1	2015	6-6	23.25	18.1	82.6	1	0	0	1	1035	2	84	20.8	8.4	506	9.3	0	3	0	0	0	0	1	0	0	0		19.6	6.15	1	7.31	3.1	1	1	3.18699	Addendum 30	87	30	35.92273500000000	126.817221		0
501	1	2015	5-6	23.1	18.3	84.4	1	0	0	1	1035	2	84	21	8.4	460	11	0	3	1	0	0	0	1	1	0	0										Addendum 30b	87	AD30b				0
338	0	2014	68	1.2	20.2	85.3	3	4	0	1	1025	3	24	20.7	8.5	376	5.15	0	2	3	0	1	0	1	1	0	1	19.57	26.09	9.33	1	11.4	0	1	1	2.79636	Addendum 31	87	31	35.95915500000000	126.900496	411
472	0	2015	26-5	19.2	29	49.2	3	2	0	968	1030	5	53	20.7	9	269	7.45	69	0	0	0	1	1	0	0	0	1		26.09	9.33	1	11.4	0	1	1	2.79636	Addendum 31	87	31	35.95915500000000	126.900496	411	0
652	1	2016	Jun 5	23:20	20.8	91.4	0	0	0	1	1016.5	2	0	20.7	7.9	362	9.1	46	3	1	1	1	1	1	1	1	1		26.09	9.33	1	11.4	0	1	1	2.79636	Addendum 31			35.95915500000000	126.900496	411
506	0	2015	25-5	17	21.8	25.2	4	0	0	40300	1022	5	45	23.8	9	380	6.3	61	0	0	0	0	1	0	0	0	0		3.49	2.82	0	3.25	0.45	0	0	1.23759	Addendum 3-1		AD3-1			418	0
659	1	2016	June 5	21:15	21.2	87.9	1	4	0	1	1016	2	0	24.3	7.9	431	6	51	3	1	1	1	1	1	1	1	1		3.49	2.82	0	3.25	0.45	0	0	1.23759	Addendum 3-1		AD3-1			418
515	1	2015	26-5	20.149999999999999	17.9	65.3	2	0	0	1	1032	3	53	17.9	7.9	708	15	0	3	0	1	0	0	1	0	1	0										Addendum 3-10		AD3-10				0
516	1	2015	26-5	20.399999999999999	15.4	84.4	1	0	0	1	1032	2	53	16.8	8.2	197	15	0	3	2	2	1	0	1	1	1	1										Addendum 3-11		AD3-11				0
517	0	2015	26-5	21.15	15.3	84.9	1	0	0	1	1032	2	53	17.5	7.9	538	7	1	3	0	0	0	1	1	0	0	0		3.74	2.64	1	1.72	0	1	1	1.41667	Addendum 3-12		AD3-12			425	0
666	1	2016	Jun 5	18:40	24.2	58.2	2	3	0	4040	1014.1	5	0	23.6	7.7	160	8	1					1	0	0	0	0		3.74	2.64	1	1.72	0	1	1	1.41667	Addendum 3-12		AD3-12			425	Roadwork
518	1	2015	26-5	22.3	15.5	78.1	0	0	0	1	1034	2	53	20.4	8.1	296	8	0	3	1	2	0	0	1	1	1	0										Addendum 3-13		AD3-13				0
519	0	2015	26-5	22.5	16.2	84.2	0	0	0	1	1034	2	53	18	8.3	177	15	64	3	1	2	0	1	1	1	1	0		13.06	5.5	0	4.94	0.94	1	0	2.37455	Addendum 3-14		AD3-14			426	0
667	1	2016	Jun 5	21:40	18.09	91.85	1	0	0	1	1015.4	3	87	22.1	8.4	275	17	66	3	3	3	1	1	1	1	1	1		13.06	5.5	0	4.94	0.94	1	0	2.37455	Addendum 3-14		AD3-14			426
520	1	2015	26-5	23.15	17.4	86.4	1	0	0	1	1034	2	53	16.2	8.1	381	8	0	3	3	2	0	0	1	1	1	0										Addendum 3-15		AD3-15				0
521	0	2015	26-5	23.45	15.9	80.7	1	0	0	1	1034	2	53	17.4	8.3	111	14	5	3	1	1	0	1	1	1	1	0		2.11	2.23	0	2.14	0	1	1	0.946188	Addendum 3-16		AD3-16			427	0
668	1	2016	May 25	20:00	21.08	77.81	1	0	0	1	1014.4	3	86	22.1	8.9	158	8	1	3	1	0	0	1	1	1	0	0		2.11	2.23	0	2.14	0	1	1	0.946188	Addendum 3-16		AD3-16			427
522	0	2015	6-6	16.149999999999999	31.4	34	1	0	0	57600	1018	5	87	33.1	9.3	88	13.3	2	0	0	0	0	1	0	0	0	0		0.67	1.37	0	0	0	1	1	0.489051	Addendum 3-17		AD3-17			428	0
669	1	2016	Jun 5	18:00	25.9	63.4	2	3	0	7510	1012	5	0	26.1	9.9	128	4.2	1					1	0	0	0	0		0.67	1.37	0	0	0	1	1	0.489051	Addendum 3-17		AD3-17			428
523	1	2015	6-6	16.399999999999999	32.1	33	1	0	0	54500	1020	5	87	32.2	9	150	9	0	0	0	0	0	0	0	0	0	0										Addendum 3-17b		AD3-17b				0
524	1	2015	6-6	16.5	29.6	37.8	2	0	0	52900	1018	5	87	30.2	8.5	560	11.3	0	0	0	0	0	0	0	0	0	0										Addendum 3-18		AD3-18				0
525	1	2015	6-6	17.2	28.5	42	1	0	0	48200	1021	5	87	28.2	8.4	860	11	0	0	0	0	0	0	0	0	0	0										Addendum 3-19		AD3-19				0
526	1	2015	6-6	17.3	28.3	33.4	1	0	0	45300	1021	5	87	28.3	8.4	650	9	0	0	0	0	0	0	0	0	0	0										Addendum 3-19b		AD-19b				0
339	0	2014	68	1.45	20	87.9	2	4	0	1	1024	3	24	20.7	8.6	357	5.15	2	2	2	1	0	1	1	1	1	0	19.57	15.5	6.02	1	8.75	0	1	0	2.57475	Addendum 32	87	32	36.00314199999999	126.925145	412
473	0	2015	5-6	22.1	16.4	77.6	0	0	0	1	1030	3	94	16.6	8.7	816	15	19	3	1	2	1	1	1	1	1	1		15.5	6.02	1	8.75	0	1	0	2.57475	Addendum 32	87	32	36.00314199999999	126.925145	412	0
653	1	2016	Jun 6	23:50	21.1	94.6	0	0	0	1	1016.8	2	0	21.5	8	420	8.2	17	3	3	1	2	1	1	1	1	1		15.5	6.02	1	8.75	0	1	0	2.57475	Addendum 32	87	32	36.00314199999999	126.925145	412
507	0	2015	26-5	17	27.6	27.8	2	0	0	37900	1024	5	53	27.9	8.9	290	14	96	0	0	0	0	1	0	0	0	0		3.38	3.29	1	5.85	0.05	1	0	1.02736	Addendum 3-2		AD3-2			419	0
660	1	2016	May 25	23:10	18.53	84.48	0	0	0	1	1015.7	3	87	18.3	8.1	508	23	94	3	3	1	0	1	1	1	1	0		3.38	3.29	1	5.85	0.05	1	0	1.02736	Addendum 3-2		AD3-2			419
527	1	2015	6-6	17.399999999999999	27.4	44.8	3	0	0	39800	1022	5	7	29	8	420	10.2	0	0	0	0	0	0	0	0	0	0										Addendum 3-20		AD3-20				0
528	1	2015	6-6	18.05	26.8	48.2	1	0	0	34200	1022	5	87	26.4	8.7	354	9	0	1	0	0	0	0	1	0	0	0										Addendum 3-21		AD3-21				0
529	1	2015	6-6	17.55	27.6	47.1	1	0	0	35900	1022	5	87	396	8.8	26.6	9	0	0	0	0	0	0	0	0	0	0										Addendum 3-21b		AD3-21b				0
530	1	2015	6-6	18.149999999999999	26.5	49.2	2	0	0	20600	1023	5	87	24.4	8.5	417	12.4	0	0	0	0	0	0	0	0	0	0										Addendum 3-22		AD3-22				0
531	1	2015	6-6	18.45	22.3	60	4	0	0	10320	1025	5	87	24.3	8.3	1720	11	0	0	0	0	0	0	0	0	0	0										Addendum 3-23		AD3-23				0
532	1	2015	6-6	19	22.7	60	4	0	0	5940	1026	5	87	25	8.7	439	11	0	0	0	0	0	0	0	0	0	0										Addendum 3-24		AD3-24				0
533	1	2015	6-6	19.25	22.6	62.4	4	0	0	1143	1028	5	87	23.6	8.5	359	14	0	0	0	0	3	0	0	0	0	1										Addendum 3-25		AD3-25				0
534	1	2015	6-6	20.350000000000001	18.9	71	4	0	0	1	1031	2	87	19.5	8.5	891	14	0	0	0	0	0	0	0	0	0	0										Addendum 3-26		AD3-26				0
535	1	2015	6-6	21	18.9	73.6	4	0	0	1	1032	2	87	20	8.7	397	9.3	0	3	0	0	0	0	1	0	0	0										Addendum 3-27		AD3-27				0
536	1	2015	6-6	21.1	18.5	77.2	4	0	0	1	1032	2	87	19.9	9.1	44.6	10.2	0	3	3	0	0	0	1	1	0	0										Addendum 3-28		AD3-28				0
537	1	2015	6-6	21.4	18.3	76.6	2	0	1	1	1034	2	87	20.3	8.9	556	7.3	0	3	1	0	0	0	1	1	0	0										Addendum 3-29		AD3-29				0
538	1	2015	6-6	21.4	18.4	78.9	1	0	1	1	1034	2	87	20.1	8.8	493	6	0	3	1	0	0	0	1	1	0	0										Addendum 3-29b		AD3-29b				0
340	0	2014	68	2.2000000000000002	20.1	86.1	3	4	0	1	1025	3	24	20.9	8.1	765	5.3	0	3	2	0	2	0	1	1	0	1	19.57	8.26	8.12	0	7.15	0	1	1	1.01724	Addendum 33	88	33	36.10861599999999	126.976052	413
474	0	2015	5-6	22.3	15.7	81.3	0	0	0	1	1030	3	94	17.5	8.4	663	11	0	3	2	0	3	0	1	1	0	1		8.26	8.12	0	7.15	0	1	1	1.01724	Addendum 33	88	33	36.10861599999999	126.976052	413	0
654	1	2016	Jun 6	17:15	21.9	68.4	3	4	0	3450	1014.9	5	2	21.2	8.2	83.5	12.4	2		1		1	1	0	1	0	1		8.26	8.12	0	7.15	0	1	1	1.01724	Addendum 33	88	33	36.10861599999999	126.976052	413
508	0	2015	26-5	17.45	26.7	36.4	2	0	0	25400	1024	5	53	26.1	8.1	957	13.3	87	1	0	0	0	1	1	0	0	0		3.16	3.85	1	4.13	0.44	1	1	0.820779	Addendum 3-3		AD3-3			420	0
661	1	2016	Jun 5	20:40	21.4	81.4	2	4	0	1	1015.2	2	0	22.4	8.1	404	13	76	3	0	0	0	1	1	0	0	0		3.16	3.85	1	4.13	0.44	1	1	0.820779	Addendum 3-3		AD3-3			420
539	1	2015	6-6	21.5	18.6	79	1	0	0	1	1035	2	8.9	19.1	8.3	598	12	0	3	1	0	0	0	1	1	0	0										Addendum 3-30		AD3-30				0
540	1	2015	7-6	16.399999999999999	27.9	33.8	4	0	0	59700	1021	5	79	29.4	8	1150	5	0	0	0	0	0	0	0	0	0	0										Addendum 3-31		AD3-31				0
541	1	2015	7-6	17	27	40	4	0	0	30800	1022	5	79	31.2	8.1	658	5	0	0	0	0	0	0	0	0	0	0										Addendum 3-32		AD3-32				0
542	1	2015	7-6	17.100000000000001	29.4	41.2	4	0	0	60300	1022	5	79	30	9	227	6	0	0	0	0	0	0	0	0	0	0										Addendum 3-33		AD3-33				0
543	0	2015	7-6	17.5	25.8	48.2	3	0	0	51200	1024	5	79	27.2	8.8	670	10.2	11	0	0	0	0	1	0	0	0	0		1.71	2.64	0	3.87	2.25	0	0	0.647727	Addendum 3-34		AD3-34			429	0
670	1	2016	Jun 5	23:00	21.5	86.43	0	0	0	1	1016.6	2	0	22.1	7.9	541	12.4	1	3	2	2	3	1	1	1	1	1		1.71	2.64	0	3.87	2.25	0	0	0.647727	Addendum 3-34		AD3-34			429
544	0	2015	7-6	18.05	25.3	48.3	3	0	0	34200	1024	5	79	26.3	8.8	690	10	6	0	0	0	0	1	0	0	0	0		0.67	2.23	0	2.98	0.55	0	0	0.300448	Addendum 3-34b		AD3-34b			430	0
671	1	2016	Jun 5	22:10	21.4	81.4	0	0	0	1	1016.5	3	0	21.8	8.1	585	4	1	3	1	1	0	1	1	1	1	0		0.67	2.23	0	2.98	0.55	0	0	0.300448	Addendum 3-34b		AD3-34b			430
341	0	2014	68	2.4500000000000002	20.4	86.6	1	4	0	1	1025	3	24	20.1	8.5	491	5	0	2	2	1	1	0	1	1	1	1	19.57	7.41	7.05	1	13.4	0	1	1	1.05106	Addendum 34	88	34	36.16283	127.047659
475	0	2015	5-6	21.5	16.1	77.8	0	0	0	1	1029	3	94	17	8.5	408	15	3	1	1	0	0	1	1	1	0	0		7.41	7.05	1	13.4	0	1	1	1.05106	Addendum 34	88	34	36.16283	127.047659	414	0
655	1	2016	Jun 6	18:20	22.5	72.4	2	4	0	645	1015.5	5	2	20.5	8.4	3390	9.1	1	0	0	3	1	1	0	0	1	1		7.41	7.05	1	13.4	0	1	1	1.05106	Addendum 34		34	36.16283	127.047659	414
509	0	2015	26-5	18.149999999999999	25.1	39.6	1	0	0	8310	1025	5	53	22.8	8.4	438	12	16	0	0	0	3	1	0	0	0	1		4.77	3.35	0	2.67	0.83	1	1	1.42388	Addendum 3-4		AD3-4			421	0
662	1	2016	May 25	22:30	18.05	88.95	1	0	0	1	1015.6	3	87	18.1	9	356	14	22	3	3	2	2	1	1	1	1	1		4.77	3.35	0	2.67	0.83	1	1	1.42388	Addendum 3-4		AD3-4			421
342	0	2014	68	3.1	19.3	85.8	1	4	0	1	1024	3	24	20.7	8.4	491	5	0	2	2	0	0	0	1	1	0	0	19.57	5.1	3.36	1	2.58	0.26	1	1	1.51786	Addendum 35	88	35	36.22655900000000	127.074017	415
476	0	2015	5-6	21.2	15.7	72.8	20	0	1	1	1029	3	94	16.5	8.3	463	13	5	31	1	0	0	1	1	1	0	0		5.1	3.36	1	2.58	0.26	1	1	1.51786	Addendum 35	88	35	36.22655900000000	127.074017	415	0
656	1	2016	Jun 6	19:45	21.4	78.9	1	4	0	38	1015.9	5	2	20.6	7.7	505	8.4	1	0	1	0	1	1	0	1	0	1		5.1	3.36	1	2.58	0.26	1	1	1.51786	Addendum 35		35	36.22655900000000	127.074017	415
510	0	2015	26-5	18.399999999999999	24.4	43.1	2	1	0	7210	1026	5	53	21.6	8.6	271	9.3	55	0	0	1	0	1	0	0	1	0		1.71	2.52	0	2.56	0.01	1	1	0.678571	Addendum 3-5		AD3-5			422	0
663	1	2016	Jun 5	19:55	22.5	74.6	2	4	0	6	1014.6	5	0	22.9	8	386	8.4	35					1	0	0	0	0		1.71	2.52	0	2.56	0.01	1	1	0.678571	Addendum 3-5		AD3-5			422
500	1	2015	5-6	20.5	15.6	75.3	1	0	0	1	1018	3	94	17.2	9	163	15	0	3	0	0	1	0	1	0	0	1										Addendum 35b	88	AD35b				0
343	0	2014	68	3.2	19.4	86.7	1	4	0	1	1024	3	24	20.5	8.5	354	5	0	1	1	0	0	0	1	1	0	0	19.57	5.47	4.21	1	6.04	0.98	1	1	1.29929	Addendum 36	88	36	36.247335	127.033207
477	1	2015	5-6	18.55	19.8	52.9	3	2	0	2600	1025	5	94	20.9	8.5	971	9	0	0	0	1	0	0	0	0	1	0		5.47	4.21	1	6.04	0.98	1	1	1.29929	Addendum 36	88	36	36.247335	127.033207		0
511	0	2015	26-5	19	21	58.4	3	2	0	3730	1027	5	53	22.8	8.2	450	14.3	46	1	0	0	0	1	1	0	0	0		3.61	3.92	1	3.26	3.12	1	1	0.920918	Addendum 3-6		AD3-6			423	0
664	1	2016	Jun 5	19:40	23.3	58.4	1	3	0	366	1014.1	5	0	25.2	7.9	796	9.4	25					1	0	0	0	0		3.61	3.92	1	3.26	3.12	1	1	0.920918	Addendum 3-6		AD3-6			423
344	0	2014	68	3.4	19.5	88.8	2	4	0	1	1025	3	24	20	8.6	252	15	9	1	1	1	0	1	1	1	1	0	19.57	12.3	6.55	0	8.69	4.62	0	1	1.87786	Addendum 37	88	37	36.24986299999999	126.854332	416
478	0	2015	5-6	18.100000000000001	20.1	49.2	2	3	0	38100	1025	5	94	21	9	261	15	65	0	0	0	0	1	0	0	0	0		12.3	6.55	0	8.69	4.62	0	1	1.87786	Addendum 37	88	37	36.24986299999999	126.854332	416	0
657	1	2016	May 26	21:40	20.9	61.4	0	0	0	1	1014.7	3	80	21.9	8.4	246	17	63	3	3	3	1	1	1	1	1	1		12.3	6.55	0	8.69	4.62	0	1	1.87786	Addendum 37		37	36.24986299999999	126.854332	416
512	1	2015	26-5	SEE AD31																			0	0	0	0	0										Addendum 3-7		AD3-7
345	0	2014	68	4	19.3	89.7	2	4	0	1	1025	3	24	19.8	8.6	247	9	3	1	1	1	0	1	1	1	1	0	19.57	8.88	6.99	0	7.92	8.45	1	1	1.27039	Addendum 38	88	38	36.21723899999999	126.800285
479	1	2015	5-6	17.149999999999999	19	51.7	3	4	0	12070	1024	5	94	22	8.9	384	15	0	0	0	0	0	0	0	0	0	0		8.88	6.99	0	7.92	8.45	1	1	1.27039	Addendum 38	88	38	36.21723899999999	126.800285		0
513	0	2015	26-5	19.399999999999999	20	50.3	1	3	0	165	1030	5	53	19.7	8.8	354	9.3	1	3	0	1	0	1	1	0	1	0		2.29	3	0	3.1	1.93	1	1	0.763333	Addendum 3-8		AD3-8			424	0
665	1	2016	Jun 5	19:10	24.1	63.41	3	3	0	2030	1014.3	5	0	24.2	8.7	956	6.1	1			1		1	0	0	1	0		2.29	3	0	3.1	1.93	1	1	0.763333	Addendum 3-8		AD3-8			424
514	1	2015	26-5	19.55	18.9	61.9	1	0	0	4	1031	5	53	19.5	8.5	1190	7.3	0	3	0	0	0	0	1	0	0	0										Addendum 3-9		AD3-9				0
313	0	2014	67	1.05	20.9	99.9	0	4	0	1	1026	2	37	21.8	8.3	993	6.15	2	3	1	1	0	1	1	1	1	0	19.57	17.4	6.5	0	10.7	2.31	1	0	2.67692	Addendum 4	84	4	36.79549800000000	126.8155990000000	407
457	0	2015	8-6	19.350000000000001	21.1	70.3	4	4	0	191	1022	5	69	22.7	8.2	1950	15	45	3	0	20	1	1	1	0	1	1		17.4	6.5	0	10.7	2.31	1	0	2.67692	Addendum 4	84	4	36.79549800000000	126.8155990000000	407	0
648	1	2016	Jun 12	23:45	20.83	87.07	2	4	0	1	1007.8	5	21	20.8	7.8	1870	10.45	15	3	2	1	0	1	1	1	1	0		17.4	6.5	0	10.7	2.31	1	0	2.67692	Addendum 4	84	4	36.79549800000000	126.8155990000000	407
314	0	2014	67	1.25	20.9	99.9	0	4	0	1	1026	2	37	21.8	8.1	1340	6.3	0	0	1	1	1	0	0	1	1	1	19.57	11.6	6.16	1	11.2	0	1	0	1.88312	Addendum 5	84	5	36.76631600000000	126.7773860000000	408
458	0	2015	8-6	19	22.3	64.5	2	4	0	2400	1022	5	69	23.2	8.6	742	15	3	0	0	0	1	1	0	0	0	1		11.6	6.16	1	11.2	0	1	0	1.88312	Addendum 5	84	5	36.76631600000000	126.7773860000000	408	0
649	1	2016	Jun 13	00:15	20.11	87.93	2	4	0	1	1007.6	2	51	21	8.5	690	15.45	3	3	3	3	1	1	1	1	1	1		11.6	6.16	1	11.2	0	1	0	1.88312	Addendum 5	84	5	36.76631600000000	126.7773860000000	408	Roadwork
315	0	2014	67	1.5	20.5	99.9	2	4	0	1	1026	3	37	22.2	8.5	377	5.45	0	3	3	0	0	0	1	1	0	0	19.57	4.18	3.44	1	3.39	0.68	1	0	1.21512	Addendum 6	84	6	36.73608399999999	126.7630999999999
459	1	2015	8-6	18.149999999999999	24	55.5	2	4	0	24200	1015	5	69	25.1	8.7	340	8.2	0	0	0	0	0	0	0	0	0	0		4.18	3.44	1	3.39	0.68	1	0	1.21512	Addendum 6	84	6	36.73608399999999	126.7630999999999		0
499	1	2015	8-6	18.149999999999999	242	53.3	2	4	0	33500	1015	5	69	25.4	8.6	816	13	0	0	0	0	0	0	0	0	0	0										Addendum 6b	84	AD6b				0
316	0	2014	67	2.1	20.6	99.9	1	4	0	1	1026	3	37	21.9	8.2	794	13	1	2	2	2	1	1	1	1	1	1	19.57	11.7	5.26	1	14.1	6.11	1	0	2.22433	Addendum 7	84	7	36.74681499999999	126.7251579999999	409
460	0	2015	8-6	18.45	23.2	59.1	2	4	0	5730	1021	5	69	24.3	8.6	760	13.3	3	0	0	0	0	1	0	0	0	0		11.7	5.26	1	14.1	6.11	1	0	2.22433	Addendum 7	84	7	36.74681499999999	126.7251579999999	409	0
650	1	2016	Jun 13	00:40	20.41	88.37	2	4	0	1	1007.1	1	51	22.5	8.1	786	6.45	2	3	3	1	0	1	1	1	1	0		11.7	5.26	1	14.1	6.11	1	0	2.22433	Addendum 7	84	7	36.74681499999999	126.7251579999999	409
461	1	2015	27-5	17.5	32.9	17	0	0	0	59000	1010	5	62	37.1	8.1	791	12	0	0	0	0	0	0	0	0	0	0										Addendum 8	84	AD8				0
317	0	2014	67	3	19.4	99.9	2	4	0	1	1024	3	37	21.6	8.5	245	5	0	2	2	1	0	0	1	1	1	0	19.57	4.8	5.72	0	3	4.78	1	0	0.839161	Addendum 9	85	9	36.70990799999999	126.685547
462	1	2015	27-5	16.5	33.2	16.7	0	0	0	62000	1020	5	62	33.9	8	794	8.2	0	0	0	0	0	0	0	0	0	0		4.8	5.72	0	3	4.78	1	0	0.839161	Addendum 9	85	9	36.70990799999999	126.685547		0
545	1	2015	7-6	18.2	24.2	48.5	4	0	0	25200	1025	5	79	25.4	8.8	740	15	2	0	0	0	0	1	0	0	0	0										Addendum AD33b		AD33b				0
546	1	2015	7-6	19.399999999999999	20.5	61	2	0	0	114	1030	5	79	23.7	8.6	5680	15	0	0	0	0	0	0	0	0	0	0										Addendum AD39		AD39				0
547	1	2015	7-6	20	20.1	62.1	2	0	0	92	1030	5	79	23.2	8.7	1468	10	0	1	0	0	0	0	1	0	0	0										Addendum AD39b		AD39b				0
548	1	2015	7-6	20.3	20.1	65.4	2	1	0	1	1030	4	79	21.2	8.5	1210	15	0	1	1	0	0	0	1	1	0	0										Addendum AD40		AD40				0
549	1	2015	7-6	20.55	20.5	67.6	1	0	0	1	1031	3	79	21.3	8.6	515	9.3	0	3	3	0	2	0	1	1	0	1										Addendum AD41		AD41				0
346	1	2014	90	18.5	28.6	56.5	0	1	0	9420	1016	5	88	26.8	8	178	11	0	1	1	0	0	0	1	1	0	0	19.54	1.65	2.64	0	2.51	1.6	1	1	1.12409	Addendum 2-1	89	1	36.58688699999999	127.1194480000000
357	0	2014	90	23.2	21.6	92.6	1	2	0	1	1023	2	88	23.3	8	258	6.3	0	3	1	0	0	0	1	1	0	0	19.54	9.24	8.22	1	7.23	17.7	1	1	1.12409	Addendum 2-10	91	10	36.32236199999999	127.1440159999999
487	1	2015	5-6	19.45	17.7	65.5	0	0	0	202	1024	5	94	17.8	8.8	172	13.2	0	1	0	0	0	0	1	0	0	0		9.24	8.22	1	7.23	17.7	1	1	1.12409	Addendum 2-10	91	10	36.32236199999999	127.1440159999999		0
347	1	2014	90	19.149999999999999	28.1	66.7	0	1	0	4290	1016	5	88	27.3	8	204	6	0	2	1	1	0	0	1	1	1	0	19.54	1.04	1.92	0	3.1	0.56	1	1	0.541667	Addendum 2-2	89	2	36.55219600000000	127.1205499999999
348	1	2014	90	19.3	27.6	66.3	0	1	0	2860	1017	5	88	27.4	8	203	5	0	1	1	0	0	0	1	1	0	0	19.54	0.9	1.88	0	2	0.38	1	1	0.478723	Addendum 2-2bis	89	2bis	36.52431099999999	127.12204
349	1	2014	90	19.399999999999999	27	65.9	1	2	0	940	1019	5	88	27.5	7.9	199	15	0	1	1	2	0	0	1	1	1	0	19.54	1.7	3.37	1	3.73	0.89	1	1	0.504451	Addendum 2-3	89	3	36.509608	127.129214
350	0	2014	90	20.149999999999999	25.6	73.1	1	2	0	10	1022	5	88	25.4	8.2	123	5.3	0	1	1	0	0	0	1	1	0	0	19.54	2.17	2.84	0	3.16	0.76	1	1	0.764085	Addendum 2-4	89	4	36.46957499999999	127.072789
480	1	2015	7-6	23.2	18.4	64.4	1	0	0	1	1031	2	79	20	8.5	363	6.3	0	3	3	2	0	0	1	1	1	0		2.17	2.84	0	3.16	0.76	1	1	0.764085	Addendum 2-4	89	4	36.46957499999999	127.072789		0
351	0	2014	90	20.399999999999999	23.5	79.2	0	0	0	1	1023	4	88	25.1	8.1	168	9	0	1	0	1	0	0	1	0	1	0	19.54	3.34	4.4	0	4.25	3.1	1	1	0.759091	Addendum 2-5	90	5	36.39484699999999	126.970586
481	1	2015	7-6	22.5	18.5	67.3	0	0	0	1	1031	2	79	20.7	8.2	837	9	0	3	3	1	0	0	1	1	1	0		3.34	4.4	0	4.25	3.1	1	1	0.759091	Addendum 2-5	90	5	36.39484699999999	126.970586		0
352	0	2014	90	21.1	22.8	82.7	0	0	0	1	1025	2	88	23.4	7.7	443	9	0	1	1	1	0	0	1	1	1	0	19.54	3.72	3.61	1	5.72	3.63	1	1	1.03047	Addendum 2-6	90	6	36.32695199999999	126.9174540000000
482	1	2015	7-6	22.25	18.1	76.3	1	0	0	1	1031	2	79	21.5	8.6	485	8.3	0	3	2	1	1	0	1	1	1	1		3.72	3.61	1	5.72	3.63	1	1	1.03047	Addendum 2-6	90	6	36.32695199999999	126.9174540000000		0
353	0	2014	90	21.35	22.6	88.3	0	0	0	1	1025	2	88	23.6	8.2	308	6.3	0	3	2	0	0	0	1	1	0	0	19.54	3.05	3.64	0	4.22	3.48	1	1	0.837912	Addendum 2-7	90	7	36.32949599999999	126.8732739999999
483	1	2015	7-6	22	18.5	67.4	0	0	0	1	1031	2	79	20.7	8.4	357	10	0	3	2	0	0	0	1	1	0	0		3.05	3.64	0	4.22	3.48	1	1	0.837912	Addendum 2-7	90	7	36.32949599999999	126.8732739999999		0
354	0	2014	90	22.15	22.2	90.2	0	2	0	1	1026	2	88	23.9	8.1	341	7	0	2	1	0	1	0	1	1	0	1	19.54	3.79	3.84	0	3.66	1.81	1	1	0.986979	Addendum 2-8	91	8	36.29533299999999	127.06187
484	1	2015	5-6	19.149999999999999	19.9	50.7	0	1	0	3710	1025	5	94	19	9.3	656	15	0	0	0	0	0	0	0	0	0	0		3.79	3.84	0	3.66	1.81	1	1	0.986979	Addendum 2-8	91	8	36.29533299999999	127.06187		0
355	0	2014	90	22.5	22.4	92.3	0	2	0	1	1025	2	88	23.6	8.3	173	7	0	0	1	0	0	0	0	1	0	0	19.54	3.08	3.36	0	3.52	1.18	1	1	0.916667	Addendum 2-9	91	9	36.22852000000000	127.156363
485	1	2015	5-6	20.3	16.4	67.6	0	0	0	1	1026	3	94	17.7	8.4	669	15	6	3	0	1	0	1	1	0	1	0		3.08	3.36	0	3.52	1.18	1	1	0.916667	Addendum 2-9	91	9	36.22852000000000	127.156363		0
356	0	2014	90	23.05	21	92.5	0	2	0	1	1024	2	88	23.5	8.1	204	5	0	1	0	0	0	0	1	0	0	0	19.54	6.66	6.21	0	6.87	11.12	1	1	1.07246	Addendum 2-9bis	91	9bis	36.25946199999999	127.143428
486	1	2015	5-6	20.100000000000001	15.8	71.2	1	0	0	3	1026	5	94	17.6	9	281	10.3	0	2	0	1	1	0	1	0	1	1		6.66	6.21	0	6.87	11.12	1	1	1.07246	Addendum 2-9bis	91	9bis	36.25946199999999	127.143428		0
358	1	2014	71	19.399999999999999	26.1	44.4	2	4	0	46000	1012	5	1	30.5	8.7	561	10	1	2	1	0	0	1	1	1	0	0	19.57	3.32	2.86	0	4.88	3.78	0	0	1.16084	DMZ 1	89	1	37.86590600000000	126.739482
488	1	2015																					0	0	0	0	0		3.32	2.86	0	4.88	3.78	0	0	1.16084	DMZ 1	89	1	37.86590600000000	126.739482
1	0	2014	33	18.399999999999999	21.8	39	3	0	0	12300	1010	5	75	22.3	8.7	186	12.2	36	3	2	0	0	1	1	1	0	0	19.37	1.33	2.54	1	2.92	0.9	0	0	0.523622	Suweonensis survey 1	1	1	37.89832100000000	126.7570280000000	1
359	0	2015	15-5	19.45	21	31.8	4	1	0	83	1026	5	13	19.7	9.1	746	10.1	27	3	1	1	0	1	1	1	1	0		1.33	2.54	1	2.92	0.9	0	0	0.523622	Suweonensis survey 1	1	1	37.89832100000000	126.7570280000000	1	0
550	1	2016	Jun 2	18:50	23.2	51.01	2	1	0	95200	1012.5	5	11	25.3	9.8	272	12.1	25					1	0	0	0	0		1.33	2.54	1	2.92	0.9	0	0	0.523622	Suweonensis survey 1	1	1	37.89832100000000	126.7570280000000	1
10	0	2014	37	20.3	22.3	69.1	0	0	0	23	1023	3	31	23.7	8.1	10.7	15	4	3	2	0	0	1	1	1	0	0	19.4	1.82	3.26	1	3.38	0.65	0	1	0.558282	Suweonensis survey 10	2	10	37.81929420176385	126.7956559895986	10
362	0	2015	2-6	18.2	26.8	35.4	0	4	0	16920	1015	5	100	27.9	8.4	994	13.3	2	0	0	0	0	1	0	0	0	0		1.82	3.26	1	3.38	0.65	0	1	0.558282	Suweonensis survey 10	2	10	37.81929420176385	126.7956559895986	10	1
553	1	2016	Jun 2	20:40	22	65.3	1	1	0	1	1014	4	11	21.5	7.7	301	7	1	3	0	1	0	1	1	0	1	0		1.82	3.26	1	3.38	0.65	0	1	0.558282	Suweonensis survey 10	2	10	37.81929420176385	126.7956559895986	10	Power plant
85	1	2014	29	23.1	15	72	0	4	0	2	1018	3	100	16.8	8.1	108	8.3	0	2	2	1	1	0	1	1	1	1	19.33	1.9	6.06	0	2.74	0.63	0	0	0.313531	Suweonensis survey 100	28	100	37.20514800000000	126.683222	100
86	1	2014	30	0.4	15	74.2	1	4	0	2	1017	3	100	16.8	7.8	210	5	0	2	2	0	0	0	1	1	0	0	19.34	0.38	0.67	0	1.78	0.29	0	0	0.567164	Suweonensis survey 101	29	101	37.13877834868569	126.7016286911286	101
87	1	2014	30	1.4	14.4	73.05	3	4	0	2	1018	3	100	15	7.7	134	5	0	2	2	0	1	0	1	1	0	1	19.34	2.21	1.7	1	3.53	0.74	0	0	1.3	Suweonensis survey 102	29	102	37.14876000000000	126.722556	102
88	1	2014	30	1	14.9	71.7	1	4	0	2	1017	3	100	16.4	7.9	611	8	0	3	3	1	1	0	1	1	1	1	19.34	1.17	0.86	0	3.99	1.12	0	0	1.36047	Suweonensis survey 103	29	103	37.13574700000000	126.7015800000000	103
89	1	2014	38	22.3	18.5	77.8	0	0	0	1	1040	2	21	20.8	8.3	719	6	0	3	1	0	0	0	1	1	0	0	19.41	2.79	2.4	1	5.43	0.25	0	0	1.1625	Suweonensis survey 104	30	104	37.10563273946174	126.8635922979885	104
90	1	2014	38	23.2	17.3	86	0	0	0	1	1040	2	21	21.4	8.4	3120	10	0	2	2	2	0	0	1	1	1	0	19.41	2.55	2.17	1	1.99	0.74	0	0	1.17512	Suweonensis survey 105	30	105	37.10563273946174	126.8635922979885	105
91	1	2014	39	0	17	87.1	2	0	0	2	1037	3	21	18.4	8.9	196	6	0	2	1	0	0	0	1	1	0	0	19.42	1.59	1.18	1	1.31	1	0	1	1.34746	Suweonensis survey 106	30	106	37.09883779231655	126.9038423282659	106
92	1	2014	39	00.30	17.5	88.8	0	0	0	2	1040	3	21	613	8.4	19.7	11	0	3	2	1	0	0	1	1	1	0	19.42	2.39	2.18	1	2.52	0.84	1	0	1.09633	Suweonensis survey 107	30	107	37.04507462038033	126.9002167129638	107
93	1	2014	39	1.1000000000000001	17.4	82.4	1	0	0	1	1031	2	21	19.4	8.6	656	5	0	3	2	0	0	0	1	1	0	0	19.42	1.5	2.78	1	3.83	1.53	0	1	0.539568	Suweonensis survey 108	30	108	37.01844919190016	126.9312600640247	108
94	1	2014	42	19.45	23.1	46.7	2	0	0	318	1011	5	1	22.5	8	306	7	0	3	0	1	0	0	1	0	1	0	19.44	1.29	2.74	1	1.54	0.58	0	0	0.470803	Suweonensis survey 109	31	109	37.01844919190016	126.9312600640247	109
11	0	2014	37	21.2	19.1	79.7	0	0	0	1	1031	3	31	21.8	7.5	172	11.2	17	3	2	0	0	1	1	1	0	0	19.4	1.85	2.78	1	2.92	0.86	1	1	0.665468	Suweonensis survey 11	2	11	37.81279118255376	126.8113505511046	11
363	0	2015	2-6	18.399999999999999	25.9	38.1	3	0	0	9070	1015	5	100	245	8.6	997	15	11	0	0	0	0	1	0	0	0	0		1.85	2.78	1	2.92	0.86	1	1	0.665468	Suweonensis survey 11	2	11	37.81279118255376	126.8113505511046	11	1
554	1	2016	Jun 11	20:45	21.8	67.51	1	0	0	1	1014.2	3	11	23	8.7	275	8.5	32	3	1	1	0	1	1	1	1	0		1.85	2.78	1	2.92	0.86	1	1	0.665468	Suweonensis survey 11	2	11	37.81279118255376	126.8113505511046	11
95	1	2014	42	20	22.9	47.9	1	0	0	15	1012	5	1	22.3	7.9	711	5	0	3	0	0	0	0	1	0	0	0	19.44	7.12	4.45	1	6.33	1.74	0	0	1.6	Suweonensis survey 110	31	110	37.01844919190016	126.9312600640247	110
96	0	2014	43	0.1	19.3	63.8	1	0	0	1	1016	2	1	18.1	8.7	1350	6	1	2	2	0	0	1	1	1	0	0	19.45	6.6	3.15	1	3.25	1.08	0	1	2.09524	Suweonensis survey 110b	32	110b	36.96822510866972	126.9159717607048	110b
382	0	2015	42153	16.3	24.8	35.9	2	4	0	15500	1017	5	79	27.2	8.7	1750	15	0	0	0	0	0	0	0	0	0	0		6.6	3.15	1	3.25	1.08	0	1	2.09524	Suweonensis survey 110b	32	110b	36.96822510866972	126.9159717607048	110b	0
573	1	2016	Jun 8	22:15	20.34	85.78	3	0	0	1	1015	1	12	22.7	8.2	1740	8.3	15	3	3	1	0	1	1	1	1	0		6.6	3.15	1	3.25	1.08	0	1	2.09524	Suweonensis survey 110b	32	110b	36.96822510866972	126.9159717607048	110b
97	0	2014	43	0.25	18.9	71.9	2	0	0	1	1015	2	1	19.1	8.6	1940	6	2	2	3	1	0	1	1	1	1	0	19.45	4.83	4.1	1	3.35	5.22	0	0	1.17805	Suweonensis survey 111	32	111	37.01301300000000	126.901597	111
383	0	2015	42153	18.350000000000001	20.6	45.7	4	4	0	3930	1023	5	71	22.5	8.7	1130	15	1	0	0	0	0	1	0	0	0	0		4.83	4.1	1	3.35	5.22	0	0	1.17805	Suweonensis survey 111	32	111	37.01301300000000	126.901597	111	0
574	1	2016	June 11	22:30	25.29	75.84	1	4	0	1	1013.5	2	40	23.4	7.9	1050	13	31	3	3	3	2	1	1	1	1	1		4.83	4.1	1	3.35	5.22	0	0	1.17805	Suweonensis survey 111	32	111	37.01301300000000	126.901597	111
98	1	2014	42	20.399999999999999	20.9	68.3	1	0	0	1	1014	2	1	21.4	8.2	1530	11	0	3	1	0	0	0	1	1	0	0	19.44	2	3.37	1	1.5	0	0	1	0.593472	Suweonensis survey 112	31	112	37.06430470867965	126.8135383564682	112
99	1	2014	42	21.15	20.4	69.2	0	0	0	1	1015	2	1	21	8.4	1080	10.3	0	3	2	1	0	0	1	1	1	0	19.44	1.97	3.58	1	3.27	0.77	0	0	0.550279	Suweonensis survey 114	31	114	37.04967908494361	126.8063119961849	114
100	1	2014	42	21.50	21.6	55.8	1	0	0	1	1015	2	1	19.9	8.2	2540	11	0	3	2	0	0	0	1	1	0	0	19.44	1.22	2.04	1	0.83	0.52	0	0	0.598039	Suweonensis survey 115	31	115	37.02039923099672	126.7970238195268	115
101	1	2014	42	23.2	20.2	61.1	0	0	0	1	1015	2	1	19.7	8.9	1490	5	0	3	2	0	1	0	1	1	0	1	19.44	4.85	2.57	1	5.1	1.27	0	0	1.88716	Suweonensis survey 115b	31	115b	37.05563999999999	126.825419	115b
102	1	2014	42	22.25	21.4	57.1	3	0	0	1	1015	3	1	20	8.5	1950	14.3	0	3	1	1	0	0	1	1	1	0	19.44	2.62	3.23	1	3.33	0.43	0	1	0.811146	Suweonensis survey 116	31	116	36.99715867749029	126.834803607667	116
103	1	2014	42	23	20.8	56.5	2	0	0	1	1014	2	1	20.2	8.5	4190	10.3	0	3	1	1	0	0	1	1	1	0	19.44	4.54	3.91	1	4.92	0.78	0	0	1.16113	Suweonensis survey 117	31	117	36.99715867749029	126.834803607667	117
104	1	2014	42	23.4	18.9	68.3	1	0	0	1	1016	2	1	19.3	8.8	1490	6.3	0	2	2	1	1	0	1	1	1	1	19.44	1.98	3.51	0	3.53	0.48	0	0	0.564103	Suweonensis survey 117b	31	117b	37.01536533611908	126.8739818732293	117b
105	0	2014	43	1.1499999999999999	20.8	54.1	4	0	0	1	1015	2	1	20	8.7	2440	10.3	15	1	1	2	0	1	1	1	1	0	19.45	4.2	3.66	1	3.49	0	1	0	1.14754	Suweonensis survey 118	32	118	36.96530348268667	126.8630334974064	118
384	0	2015	42153	17	26.7	38.4	4	4	0	17200	1018	5	71	26.5	8.4	1280	15	4	0	0	0	0	1	0	0	0	0		4.2	3.66	1	3.49	0	1	0	1.14754	Suweonensis survey 118	32	118	36.96530348268667	126.8630334974064	118	0
575	1	2016	Jun 11	23:15	24.45	80.21	0	4	0	1	1013.4	2	40	25.4	7.8	2216	8.3	47	3	1	2	0	1	1	1	1	0		4.2	3.66	1	3.49	0	1	0	1.14754	Suweonensis survey 118	32	118	36.96530348268667	126.8630334974064	118
106	0	2014	43	1	19.5	59	3	0	0	1	1016	3	1	17.8	8.3	9780	8.15	5	1	1	0	0	1	1	1	0	0	19.45	1.35	1.96	1	0.95	0	0	0	0.688776	Suweonensis survey 119	32	119	36.96200730670160	126.8769322927085	119
385	0	2015	42153	18	25.1	49.4	4	4	0	10320	1020	5	71	24.3	8.4	3030	15	8	0	0	0	0	1	0	0	0	0		1.35	1.96	1	0.95	0	0	0	0.688776	Suweonensis survey 119	32	119	36.96200730670160	126.8769322927085	119	0
576	1	2016	Jun 11	22:50	24.5	80.73	0	4	0	1	1013.5	2	40	24.7	8.3	1360	4.3	27	3	1	2	0	1	1	1	1	0		1.35	1.96	1	0.95	0	0	0	0.688776	Suweonensis survey 119	32	119	36.96200730670160	126.8769322927085	119
12	1	2014	37	1.25	13.6	35.5	1	2	0	1	1030	2	42	12.7	6.9	567	6	0	1	1	0	0	0	1	1	0	0	19.4	0.74	1.56	0	1.75	0	0	0	0.474359	Suweonensis survey 12	2	12	37.82640436448082	126.8239937963989	12
107	1	2014	43	0.5	19.2	58.5	1	0	0	1	1016	2	1	18.5	8.8	1720	5.3	0	3	2	1	0	0	1	1	1	0	19.45	0.73	2.62	1		1.29	0	1	0.278626	Suweonensis survey 120	32	120	36.97745075164012	126.8911731054661	120
108	1	2014	43	20.45	21.2	70.8	0	0	0	2	1018	3	0	21.8	10.3	1170	10	0	3	2	1	0	0	1	1	1	0	19.45	0.79	2.12	1	2.23	0.21	0	0	0.372642	Suweonensis survey 122	33	122	36.93004233246710	126.9013908976379	122
109	0	2014	43	21.15	20.8	77.4	1	0	0	1	1018	1	0	20.9	7.7	1450	17	16	3	2	1	0	1	1	1	1	0	19.45	2.86	3.65	1	2.1	2.99	1	0	0.783562	Suweonensis survey 123	33	123	36.89610348750522	126.8987934097234	123
386	0	2015	42153	19.3	21.7	48.1	2	4	0	81	1024	5	71	21.5	8.7	1860	15	22	2	0	0	0	1	1	0	0	0		2.86	3.65	1	2.1	2.99	1	0	0.783562	Suweonensis survey 123	33	123	36.89610348750522	126.8987934097234	123	0
577	1	2016	Jun 11	21:45	25.15	75.29	0	4	0	1	1013.7	3	40	23.6	7.9	1570	7.5	35	3	3	2	1	1	1	1	1	1		2.86	3.65	1	2.1	2.99	1	0	0.783562	Suweonensis survey 123	33	123	36.89610348750522	126.8987934097234	123
110	0	2014	43	22.55	17.6	93.9	3	0	0	1	1021	1	0	18.4	8	1660	9	28	2	2	1	0	1	1	1	1	0	19.45	6.46	4.7	1	4.04	0.49	1	0	1.37447	Suweonensis survey 124	33	124	36.89610348750522	126.8987934097234	124
387	0	2015	42153	20.149999999999999	20.3	54	3	4	0	1	1025	4	71	20.6	8.8	1110	15	12	3	1	1	0	1	1	1	1	0		6.46	4.7	1	4.04	0.49	1	0	1.37447	Suweonensis survey 124	33	124	36.89610348750522	126.8987934097234	124	0
578	1	2016	Jun 11	20.45	25.78	75.11	0	0	0	1	1012.9	2	40	24.1	8.1	1460	15.45	27	3	3	3	1	1	1	1	1	1		6.46	4.7	1	4.04	0.49	1	0	1.37447	Suweonensis survey 124	33	124	36.89610348750522	126.8987934097234	124	Roadwork 2016
111	0	2014	43	23.5	17.8	96.6	3	0	0	1	1023	1	0	18.9	8.3	996	7.15	9	1	2	0	0	1	1	1	0	0	19.45	4.83	6.69	1	3.99	0	1	1	0.721973	Suweonensis survey 126	33	126	36.93617487342974	126.9584573584279	126
388	0	2015	42153	20.5	20.4	53.2	3	4	0	1	1025	3	71	20.7	8.8	870	11	15	2	1	2	1	1	1	1	1	1		4.83	6.69	1	3.99	0	1	1	0.721973	Suweonensis survey 126	33	126	36.93617487342974	126.9584573584279	126	0
579	1	2016	Jun 11	19:55	25.48	74.07	1	4	0	5	1012.6	5	40	23.7	8.2	880	14.2	53	3			1	1	1	0	0	1		4.83	6.69	1	3.99	0	1	1	0.721973	Suweonensis survey 126	33	126	36.93617487342974	126.9584573584279	126
112	0	2014	44	0.2	17.6	94.6	1	0	0	1	1022	2	0	18.9	7.9	1200	8.15	3	2	2	0	1	1	1	1	0	1	19.45	0.82	3.04	1	4.01	1.37	1	1	0.269737	Suweonensis survey 127	34	127	36.96115318210291	126.9642149974446	127
389	0	2015	42153	21.2	20.7	55.7	1	4	0	1	1026	3	71	19.8	8.5	1620	14	9	3	1	1	0	1	1	1	1	0		0.82	3.04	1	4.01	1.37	1	1	0.269737	Suweonensis survey 127	34	127	36.96115318210291	126.9642149974446	127	0
580	1	2016	Jun 11	19:15	25.62	71.88	1	4	0	448	1012	5	40	26.7	8.3	1030	9.2	7	3				1	1	0	0	0		0.82	3.04	1	4.01	1.37	1	1	0.269737	Suweonensis survey 127	34	127	36.96115318210291	126.9642149974446	127
113	1	2014	52	19.05	23.5	56.3	0	0	0	5560	1017	5	64	25.4	8.4	729	5	0	1	0	0	0	0	1	0	0	0	19.51	0.87	1.07	1	1.36	0	0	1	0.813084	Suweonensis survey 128	35	128	37.14040010701396	127.0318752150147	128
114	1	2014	52	20.5	21.2	63.4	1	0	0	2	1019	4	64	23.7	8.4	514	5	0	2	1	0	0	0	1	1	0	0	19.51	0.22	1.1	0	0	0	0	1	0.2	Suweonensis survey 129	35	129	37.14040010701396	127.0318752150147	129
13	0	2014	34	20.05	18.7	55.7	0	0	0	4	1028	4	64	20.4	7.5	1450	12	55	3	2	1	0	1	1	1	1	0	19.37	4.53	4.5	1	4.59	3.23	0	1	1.00667	Suweonensis survey 13	3	13	37.80188461449945	126.8120532001664	13
364	0	2015	2-6	19	24.2	42.7	4	4	0	3150	1018	5	100	23.5	9.3	822	14.3	50	0	0	0	0	1	0	0	0	0		4.53	4.5	1	4.59	3.23	0	1	1.00667	Suweonensis survey 13	3	13	37.80188461449945	126.8120532001664	13	0
555	1	2016	Jun 2	22:00	21.4	75.43	1	0	0	1	1014.4	3	11	22.7	7.9	286	15.2	29	3	1	1	0	1	1	1	1	0		4.53	4.5	1	4.59	3.23	0	1	1.00667	Suweonensis survey 13	3	13	37.80188461449945	126.8120532001664	13	Land conversion
115	1	2014	52	21.10	20.6	69.6	2	0	0	10	1020	4	64	22.2	8.3	694	5	0	3	0	0	0	0	1	0	0	0	19.51	1.22	2.03	0	2	0	1	1	0.600985	Suweonensis survey 130	36	130	37.17837228229527	127.0568376142862	130
116	1	2014	52	22	19.3	74.2	2	0	0	2	1020	4	64	21	8.6	474	8	0	3	0	1	0	0	1	0	1	0	19.51	0.64	3.32	1	2.54	0.83	0	1	0.192771	Suweonensis survey 131	36	131	37.17837228229527	127.0568376142862	131
117	1	2014	52	21.3	20.1	71.5	1	0	0	2	1020	4	64	21.8	8.5	752	5	0	3	1	0	0	0	1	1	0	0	19.51	0.56	1.61	0	1.1	0	1	1	0.347826	Suweonensis survey 132	36	132	37.21337375731709	127.0659139230045	132
14	1	2014	37	1.5	12.7	84.4	0	0	0	1	1029	2	42	15.9	7.8	268	10.2	0	2	2	2	0	0	1	1	1	0	19.4	1.83	2.01	0	2.55	0.92	1	1	0.910448	Suweonensis survey 14	3	14	37.80370915637570	126.8518627665695	14
118	1	2014	54	23.4	19.1	81.1	1	4	0	2	1026	3	82	20.7	8.3	656	5	0	3	2	0	0	0	1	1	0	0	19.52	0.53	1.86	1	0.37	0.77	0	1	0.284946	Suweonensis survey 140	37	140	37.11372600200304	127.0591855333250	140
119	1	2014	54	23.15	19.2	82.6	2	4	0	2	1025	3	82	21	8.3	761	5.15	0	3	2	0	0	0	1	1	0	0	19.52	2.89	3.69	1	3.65	0	1	1	0.783198	Suweonensis survey 141	37	141	37.08057607761301	127.0656460629933	141
120	1	2014	54	23	19.5	79.7	2	4	0	1	1025	3	82	21.1	8.3	507	5	0	3	2	1	0	0	1	1	1	0	19.52	1.37	2.35	1	2.5	0	0	1	0.582979	Suweonensis survey 142	37	142	37.07318141657229	127.0845335871867	142
121	1	2014	52	20.20	21.8	61	2	0	0	12	1020	4	64	22.8	8.4	648	5	0	2	1	0	0	0	1	1	0	0	19.51	0.88	1.88	1	0.79	0	0	0	0.468085	Suweonensis survey 144	35	144	37.15714332046083	127.0010896902002	144
122	1	2014	52	20	22	61.5	2	0	0	56	1019	5	64	23.6	8.8	391	6.3	0	3	0	0	0	0	1	0	0	0	19.51	1.1	2.96	1	2.79	0.34	0	0	0.371622	Suweonensis survey 145	35	145	37.14497415419746	126.9998810663798	145
123	1	2014	52	19.40	23.1	60.1	2	0	0	879	1017	5	64	25.5	8.9	435	15	0	1	0	0	0	0	1	0	0	0	19.51	0.63	1.24	1	0.72	0.07	0	0	0.508065	Suweonensis survey 146	35	146	37.14806592487717	127.0032511723627	146
124	1	2014	54	23.55	18.6	86.6	1	4	0	1	1026	3	82	20.7	8.4	1210	5.3	0	3	2	1	0	0	1	1	1	0	19.52	3.91	3.62	1	0.68	0.77	1	0	1.08011	Suweonensis survey 147	38	147	37.12239087142668	127.0094299248938	147
125	1	2014	55	0.1	18.5	89.7	0	4	0	2	1026	3	82	19.7	8.5	319	11	0	3	1	1	0	0	1	1	1	0	19.52	0.67	1.93	0	1.48	0.58	0	0	0.34715	Suweonensis survey 149	38	149	37.11673620118821	127.0284290648362	149
15	1	2014	37	2.15	12.6	81.9	0	0	0	1	1027	2	42	14.8	7.9	248	5.15	0	2	3	1	0	0	1	1	1	0	19.4	0.58	1.58	0	1.62	1.81	0	1	0.367089	Suweonensis survey 15	3	15	37.79990252153869	126.8950814467292	15
126	0	2014	54	0.4	18.7	88.5	0	4	0	1	1027	3	82	19.7	8.3	640	11	9	1	1	1	0	1	1	1	1	0	19.52	5.72	4.97	1	5.01	0	0	1	1.15091	Suweonensis survey 151	38	151	37.06933940542791	127.0134404395203	151
390	0	2015	3-6	19.5	20.3	53.3	4	0	0	127	1023	5	99	20	8.6	1230	13.15	5	1	0	0	0	1	1	0	0	0		5.72	4.97	1	5.01	0	0	1	1.15091	Suweonensis survey 151	38	151	37.06933940542791	127.0134404395203	151	0
581	1	2016	May 28	00:20	19.7	94.6	1	4	0	1	1013.7	3	70	20.2	8.5	640	9.5	16	3	2	2	0	1	1	1	1	0		5.72	4.97	1	5.01	0	0	1	1.15091	Suweonensis survey 151	38	151	37.06933940542791	127.0134404395203	151
127	1	2014	54	22.30	20.6	73.9	0	4	0	1	1026	3	82	21.5	8.2	668	5.3	0	3	1	0	0	0	1	1	0	0	19.52	2.58	3.18	1	3.56	0	1	1	0.811321	Suweonensis survey 152	37	152	37.06933940542791	127.0134404395203	152
128	0	2014	44	2.5	17.3	80.8	0	4	0	1	1023	1	0	215	8.4	1090	5.3	5	1	1	0	0	1	1	1	0	0	19.45	2.38	2.44	0	3.35	0	0	1	1	Suweonensis survey 153	39	153	37.04546893019563	127.0063199610485	153
391	0	2015	3-6	19.2	21.5	49.4	3	0	0	1078	1021	5	99	21	8.8	1190	15	0	0	0	0	0	0	0	0	0	0		2.38	2.44	0	3.35	0	0	1	1	Suweonensis survey 153	39	153	37.04546893019563	127.0063199610485	153	1
582	1	2016	Jun 11	18:00	28.39	61.29	3	4	0	33100	1012	5	40	25.9	8.5	885	2	0					0	0	0	0	0		2.38	2.44	0	3.35	0	0	1	1	Suweonensis survey 153	39	153	37.04546893019563	127.0063199610485	153	Golf field…
129	0	2014	44	3.1	16.9	91.5	1	3	0	1	1024	1	0	18.6	8.4	1070	5.15	4	1	1	1	0	1	1	1	1	0	19.45	1.82	2.32	0	2.02	0.63	0	1	0.784483	Suweonensis survey 154	39	154	36.97728603507955	126.9950663293781	154
392	0	2015	3-6	19.05	22.2	48.9	4	1	0	8730	1019	5	99	21.9	9.5	1160	14	3	1	0	0	0	1	1	0	0	0		1.82	2.32	0	2.02	0.63	0	1	0.784483	Suweonensis survey 154	39	154	36.97728603507955	126.9950663293781	154	0
583	1	2016	Jun 11	17:50	29.65	57.01	3	4	0	35100	1011.9	5	40	27	8.3	1000	14.1	1					1	0	0	0	0		1.82	2.32	0	2.02	0.63	0	1	0.784483	Suweonensis survey 154	39	154	36.97728603507955	126.9950663293781	154
130	1	2014	44	18.399999999999999	26.3	45.2	4	0	0	10650	1020	5	2	27.3	8.7	1040	9	0	1	1	0	0	0	1	1	0	0	19.45	3.33	3.03	1	6.29	0	1	1	1.09901	Suweonensis survey 155	40	155	37.00601530761601	127.0097674500945	155
131	1	2014	44	3.3	17.2	91.1	0	3	0	1	1024	2	0	26.6	8.3	976	5	0	1	1	0	0	0	1	1	0	0	19.45	1.1	3.13	1	2.68	0	0	1	0.351438	Suweonensis survey 157	39	157	37.02973068356678	126.9733630629787	157
132	1	2014	44	3.5	17.2	85.2	0	2	0	1	1023	2	0	18.1	8.3	1480	5	0	1	1	0	1	0	1	1	0	1	19.45	1.99	3.08	1	2.39	1.05	0	1	0.646104	Suweonensis survey 158	39	158	37.02973068356678	126.9733630629787	158
133	0	2014	44	17.3	29.1	44.4	4	0	0	38900	1018	5	2	30.7	8.1	1570	8.3	3	1	0	0	0	1	1	0	0	0	19.45	3.5	6.01	0	1.75	0	0	1	0.582363	Suweonensis survey 159	39	159	37.01316874613294	126.9897336863095	159
393	0	2015	3-6	18.3	24.7	35.7	4	2	0	43800	1016	5	99	24.9	8.6	498	9.3	4	0	0	0	0	1	0	0	0	0		3.5	6.01	0	1.75	0	0	1	0.582363	Suweonensis survey 159	39	159	37.01316874613294	126.9897336863095	159	1
584	1	2016	Jun 11	17:00	29.63	57.44	3	4	0	51600	1011.8	5	40	26	8.4	1140	10.1	3					1	0	0	0	0		3.5	6.01	0	1.75	0	0	1	0.582363	Suweonensis survey 159	39	159	37.01316874613294	126.9897336863095	159
134	1	2014	44	18.10	28.2	50.9	4	0	0	16500	1019	5	2	28.5	9.3	884	6	0	1	0	0	0	0	1	0	0	0	19.45	0.7	2.26	1	1.96	0	0	0	0.309735	Suweonensis survey 160	39	160	37.00911179512836	126.9819286276169	160
135	1	2014	34	1.35	17.2	95.2	1	0	0	1	1023	2	0	18.4	8.3	1540	5	0	3	0	0	0	0	1	0	0	0	19.37	0.31	1.19	1	0.95	0	0	1	0.260504	Suweonensis survey 161	34	161	36.99245813272870	126.9836471204744	161
136	0	2014	34	1.55	17.2	93.4	0	0	0	2	1024	2	0	18.3	8.3	1480	9	3	1	1	1	0	1	1	1	1	0	19.37	3.35	3.76	0	0	0	1	1	0.890957	Suweonensis survey 162	34	162	36.99245813272870	126.9836471204744	162
394	0	2015	42153	23.55	18.5	67.8	2	4	0	1	1025	2	71	19.7	8.6	2040	15	25	3	1	2	0	1	1	1	1	0		3.35	3.76	0	0	0	1	1	0.890957	Suweonensis survey 162	34	162	36.99245813272870	126.9836471204744	162	0
585	1	2016	Jun 11	00:30	22.31	76.49	1	0	0	1	1015.2	3	33	22.4	8.1	1740	10.5	22	3	1	1	1	1	1	1	1	1		3.35	3.76	0	0	0	1	1	0.890957	Suweonensis survey 162	34	162	36.99245813272870	126.9836471204744	162
137	1	2014	44	1.1000000000000001	16.7	94.5	2	0	0	2	1023	2	0	17.9	8.3	1220	6.3	0	2	2	1	0	0	1	1	1	0	19.45	1.1	3.31	1	3.45	0.65	1	1	0.332326	Suweonensis survey 164	34	164	36.98295810248325	126.996810021581	164
138	0	2014	44	00.50	17.1	95.1	2	0	0	1	1023	1	0	18.4	8.1	1530	6	6	2	2	1	0	1	1	1	1	0	19.45	1.53	2.72	0	0.99	0	0	0	0.5625	Suweonensis survey 165	34	165	36.96401010589371	126.9797238596897	165
395	0	2015	42153	22.3	19.2	62	0	4	0	1	1026	3	71	19.2	8.2	2640	5	9	1	0	0	0	1	1	0	0	0		1.53	2.72	0	0.99	0	0	0	0.5625	Suweonensis survey 165	34	165	36.96401010589371	126.9797238596897	165	0
586	1	2016	Jun 11	19:10	25.58	68.79	1	4	0	2710	1012.3	5	40	27	8	292	6.3	4					1	0	0	0	0		1.53	2.72	0	0.99	0	0	0	0.5625	Suweonensis survey 165	34	165	36.96401010589371	126.9797238596897	165	Roadwork 2014/15/16
139	0	2014	44	2.2000000000000002	17.4	92.4	0	0	0	1	1023	2	0	18.3	8.3	1280	7	5	2	1	0	0	1	1	1	0	0	19.45	11.7	5.05	1	9.27	0	1	1	2.31683	Suweonensis survey 166	34	166	36.96751010854612	127.008340934562	166
396	0	2015	42153	22.5	20	65.7	2	4	0	1	1026	5	71	20.4	8.7	1430	15	16	3	1	2	0	1	1	1	1	0		11.7	5.05	1	9.27	0	1	1	2.31683	Suweonensis survey 166	34	166	36.96751010854612	127.008340934562	166	0
587	1	2016	Jun 10	23.00	22.78	72.15	2	0	0	1	1014.9	3	33	21.8	8	1270	28	41	3	2	2	1	1	1	1	1	1		11.7	5.05	1	9.27	0	1	1	2.31683	Suweonensis survey 166	34	166	36.96751010854612	127.008340934562	166
140	1	2014	44	19.05	25.1	47.1	3	0	0	5420	1021	5	2	25.4	8.9	1270	5	0	1	0	0	0	0	1	0	0	0	19.45	4.42	3.8	1	4.12	0	1	1	1.16316	Suweonensis survey 168	41	168	36.95885158240997	127.0598233207926	168
141	1	2014	44	19.45	24.3	56.7	2	0	0	474	1023	5	2	25.2	8.4	1810	6	0	1	0	0	0	0	1	0	0	0	19.45	1.75	2.41	1	2.52	0	0	1	0.726141	Suweonensis survey 169	41	169	36.94815798199913	127.0948763068295	169
16	1	2014	38	2.2999999999999998	17	82.7	0	0	0	1	1035	3	32	20	8.4	309	5	0	2	2	0	0	0	1	1	0	0	19.41	1.39	2.02	1	3.1	2.22	0	1	0.688119	Suweonensis survey 17	5	17	37.7601488489465	126.8203478341222	17
142	1	2014	44	20.05	23.3	57.7	2	0	0	11	1020	5	2	26.4	8.9	324	5	0	3	0	1	0	0	1	0	1	0	19.45	1.25	1.41	1	3.59	0	1	0	0.886525	Suweonensis survey 170	41	170	36.99647819726423	127.0877601940056	170
143	1	2014	44	20.3	22.7	56.8	2	0	0	6	1022	4	2	22.8	8.9	536	5	0	3	0	0	0	0	1	0	0	0	19.45	0.55	3.07	1	1.9	0	1	1	0.179153	Suweonensis survey 172	41	172	36.99509176011790	127.1219994655934	172
144	1	2014	44	21	21.9	56.2	0	0	0	1	1021	3	2	23	8.9	244	5	0	3	0	0	0	0	1	0	0	0	19.45	2.73	2.43	0	2.38	0	1	1	1.12346	Suweonensis survey 175	41	175	37.04706667400930	127.1170552804790	175
145	1	2014	44	21.2	21.8	63.8	0	0	0	1	1022	2	2	221	8.8	235	11.3	0	3	1	0	0	0	1	1	0	0	19.45	2.23	2.64	1	2.66	3.05	0	1	0.844697	Suweonensis survey 176	41	176	37.04706667400930	127.1170552804790	176
146	0	2014	44	21.55	21	67.1	0	0	0	1	1022	3	2	21.5	8.5	403	13	31	3	2	1	0	1	1	1	1	0	19.45	7.47	4.55	0	4.76	2.27	1	1	1.64176	Suweonensis survey 177	42	177	37.05994514281454	127.1563672637113	177
397	0	2015	3-6	22.2	19.5	5.69	2	0	0	1	1026	4	99	26	8	275	15	8	3	2	1	0	1	1	1	1	0		7.47	4.55	0	4.76	2.27	1	1	1.64176	Suweonensis survey 177	42	177	37.05994514281454	127.1563672637113	177	0
588	1	2016	Jun 16	18.50	22.45	70.47	3	4	0	2960	1000.2	5	85	25.2	7.9	853	9.1	1					1	0	0	0	0		7.47	4.55	0	4.76	2.27	1	1	1.64176	Suweonensis survey 177	42	177	37.05994514281454	127.1563672637113	177	Agricultural convertion
147	0	2014	44	23.2	18.5	75.1	0	0	0	1	1023	2	2	15.7	8.8	276	6.3	1	3	2	1	0	1	1	1	1	0	19.45	2.64	2.33	1	3.13	1.95	1	1	1.13305	Suweonensis survey 178	42	178	37.07250302334829	127.1808152082400	178
398	0	2015	3-6	23.45	15.8	74.2	1	0	0	1	1027	4	99	17.2	9	341	7	2	3	2	2	0	1	1	1	1	0		2.64	2.33	1	3.13	1.95	1	1	1.13305	Suweonensis survey 178	42	178	37.07250302334829	127.1808152082400	178	0
589	1	2016	Jun 16	19:30	22.59	69.56	1	4	0	331	1001.9	5	85	21	8.3	339	14.4	0					0	0	0	0	0		2.64	2.33	1	3.13	1.95	1	1	1.13305	Suweonensis survey 178	42	178	37.07250302334829	127.1808152082400	178	Agricultural convertion
148	1	2014	44	23.4	16.8	78	1	0	0	1	1023	2	2	19.4	8.8	218	5	0	3	1	0	0	0	1	1	0	0	19.45	1.1	4.68	1	3.9	9.58	1	1	0.235043	Suweonensis survey 179	42	179	37.11015583838592	127.2033712788457	179
149	1	2014	45	0	17.3	78	2	0	0	1	1021	2	2	18.5	8.5	429	7	0	3	1	0	0	0	1	1	0	0	19.46	1.91	1.39	0	5.6	3.71	1	1	1.3741	Suweonensis survey 180	42	180	37.11015583838592	127.2033712788457	180
150	1	2014	45	0.2	16.7	78	0	0	0	1	1021	2	2	18.3	8.6	218	6.15	0	3	2	0	2	0	1	1	0	1	19.46	1.44	2.96	1	2.32	2.25	0	1	0.486486	Suweonensis survey 181	42	181	37.07975993489652	127.2427728724475	181
151	0	2014	45	0.45	16.7	83.7	2	0	0	1	1024	2	2	17.5	8.5	244	5	2	3	2	1	0	1	1	1	1	0	19.46	4.3	4.22	1	2.05	0.16	0	1	1.01896	Suweonensis survey 182	43	182	37.02812608433362	127.2633016129216	182
399	0	2015	14-6	22.15	21.1	78.3	1	0	0	1	1023	3	8	22.3	8.3	21.7	14.3	19	3	3	3	0	1	1	1	1	0		4.3	4.22	1	2.05	0.16	0	1	1.01896	Suweonensis survey 182	43	182	37.02812608433362	127.2633016129216	182	0
590	1	2016	Jun 3	21:00	22.4	56.63	0	4	0	1	1011	2	4	20.5	7.9	640	8.4	16	3	1	0	0	1	1	1	0	0		4.3	4.22	1	2.05	0.16	0	1	1.01896	Suweonensis survey 182	43	182	37.02812608433362	127.2633016129216	182
152	1	2014	45	19.149999999999999	25.9	56.3	0	0	0	2510	1012	5	6	28.1	8.2	233	7	0	2	0	0	0	0	1	0	0	0	19.46	0.62	1.49	1	1.66	2.05	1	1	0.416107	Suweonensis survey 183	44	183	37.03271759530203	127.3084451271984	183
153	1	2014	45	19.399999999999999	25.4	57.6	1	0	0	708	1016	5	6	27.1	8.6	215	5	0	0	0	0	0	0	0	0	0	0	19.46	0.45	2.36	1	2	1.57	0	1	0.190678	Suweonensis survey 184	44	184	37.02753084847743	127.3058673256618	184
154	1	2014	45	19.5	24.3	58.4	1	0	0	201	1017	5	6	23.9	8.6	196	5	0	2	0	0	0	0	1	0	0	0	19.46	0.37	1.59	1	0.27	6.02	0	0	0.232704	Suweonensis survey 185	44	185	37.02753084847743	127.3058673256618	185
155	1	2014	45	20.149999999999999	23.3	56.4	0	0	0	2	1016	4	6	24.4	8.2	675	6.45	0	3	1	0	0	0	1	1	0	0	19.46	0.38	1.44	1	1.45	2.57	1	1	0.263889	Suweonensis survey 187	44	187	37.02092028019222	127.3211005296195	187
156	1	2014	45	1	16.7	88.9	1	0	0	1	1025	2	2	17.8	8.5	182	7	0	3	1	0	0	0	1	1	0	0	19.46	1.7	2.81	1	1.52	1.24	1	1	0.604982	Suweonensis survey 188	43	188	37.01334053149138	127.2973442203246	188
157	1	2014	45	20.350000000000001	24.2	52.6	1	0	0	1	1021	3	6	24.2	8.5	496	6	0	3	2	0	0	0	1	1	0	0	19.46	0.48	2.48	1	2.31	4.57	0	1	0.193548	Suweonensis survey 189	44	189	37.01334053149138	127.2973442203246	189
17	0	2014	37	22.3	17.9	85.8	0	0	0	1	1033	3	42	20.3	7.6	145	15	14	3	2	0	0	1	1	1	0	0	19.4	2.73	3.27	1	5.34	9.2	0	1	0.834862	Suweonensis survey 19	4	19	37.82247069507202	126.7343696145198	19
365	0	2015	2-6	19.399999999999999	22.1	45	3	3	0	52	1020	5	100	23.5	8.3	1030	15	17	3	0	0	0	1	1	0	0	0		2.73	3.27	1	5.34	9.2	0	1	0.834862	Suweonensis survey 19	4	19	37.82247069507202	126.7343696145198	19	0
556	1	2016	Jun 2	21:30	21.3	76.42	0	0	0	1	1015	33	11	22.5	8.1	660	14.5	18	3				1	1	0	0	0		2.73	3.27	1	5.34	9.2	0	1	0.834862	Suweonensis survey 19	4	19	37.82247069507202	126.7343696145198	19
158	1	2014	45	1.2	16.7	82.2	2	0	0	1	1025	2	2	17.8	8.4	234	6	0	3	2	1	0	0	1	1	1	0	19.46	1.48	1.64	0	1.84	0.13	0	1	0.902439	Suweonensis survey 191	43	191	37.03220177572959	127.2362711071197	191
159	0	2014	29	21	23.6	50.9	0	0	0	1	1023	2	6	24.4	8.5	284	10.3	31	3	2	2	0	1	1	1	1	0	19.33	1.7	2.67	1	2.86	0.47	0	1	0.636704	Suweonensis survey 192	45	192	37.01890113887674	127.2302616474683	192
400	0	2015	14-6	21.1	21.4	82	2	0	0	1	1024	3	8	22.7	8.2	236	13	19	3	3	3	0	1	1	1	1	0		1.7	2.67	1	2.86	0.47	0	1	0.636704	Suweonensis survey 192	45	192	37.01890113887674	127.2302616474683	192	0
591	1	2016	Jun 3	22:20	21.4	73.3	0	4	0	1	1012.5	2	4	21.7	8	291	5	10	3	2	1	0	1	1	1	1	0		1.7	2.67	1	2.86	0.47	0	1	0.636704	Suweonensis survey 192	45	192	37.01890113887674	127.2302616474683	192
160	0	2014	29	22.5	20.4	69.9	0	0	0	1	1022	2	6	21.5	8.4	362	6.3	1	3	2	0	0	1	1	1	0	0	19.33	3.6	4.65	1	3.42	0	0	1	0.774194	Suweonensis survey 193	45	193	37.01890113887674	127.2302616474683	193
401	0	2015	14-6	21.4	20.9	78.2	0	0	1	1025	1025	3	8	22.4	8.3	262	8.3	5	3	1	2	0	1	1	1	1	0		3.6	4.65	1	3.42	0	0	1	0.774194	Suweonensis survey 193	45	193	37.01890113887674	127.2302616474683	193	0
592	1	2016	Jun 3	22:00	20.9	64.31	1	4	0	1	1013.3	2	4	20.6	7.9	469	9.3	0	3	3	2	0	0	1	1	1	0		3.6	4.65	1	3.42	0	0	1	0.774194	Suweonensis survey 193	45	193	37.01890113887674	127.2302616474683	193
161	0	2014	29	23.3	19.2	62.3	1	0	0	2	1028	4	6	20.1	8.6	191	6	3	3	2	2	0	1	1	1	1	0	19.33	1.79	4.05	0	2.02	0.31	0	1	0.441975	Suweonensis survey 194	45	194	37.00779432022479	127.2167155512009	194
402	0	2015	14-6	20.45	21.2	85.4	0	2	0	1	1024	3	8	23.5	8.2	188	11	22	3	0	2	0	1	1	0	1	0		1.79	4.05	0	2.02	0.31	0	1	0.441975	Suweonensis survey 194	45	194	37.00779432022479	127.2167155512009	194	0
593	1	2016	Jun 3	22:45	21.5	74.85	0	4	0	1	1012.7	3	4	22.3	7.6	310	11.1	8	3	3	1	0	1	1	1	1	0		1.79	4.05	0	2.02	0.31	0	1	0.441975	Suweonensis survey 194	45	194	37.00779432022479	127.2167155512009	194
162	1	2014	29	23.1	19.9	72.2	0	0	0	2	1027	2	6	21.3	8.6	264	7	0	3	1	1	0	0	1	1	1	0	19.33	0.95	1.58	1	1.35	0	0	1	0.601266	Suweonensis survey 195	45	195	36.98631024758670	127.1955749183421	195
163	0	2014	29	0.25	18.7	77.2	1	0	0	1	1029	2	6	19.3	8.3	388	6.3	1	3	0	1	0	1	1	0	1	0	19.33	1.94	2.61	1	0	1.19	0	1	0.743295	Suweonensis survey 196	46	196	36.98631024758670	127.1955749183421	196
403	0	2015	13-6	22.35	22.1	81.6	0	0	0	1	1023	3	15	22.5	8.2	766	7.15	1	3	3	0	0	1	1	1	0	0		1.94	2.61	1	0	1.19	0	1	0.743295	Suweonensis survey 196	46	196	36.98631024758670	127.1955749183421	196	0
594	1	2016	Jun 15	22:30	21.78	78.43	1	0	0	1	1006.1	2	85	21.9	8.2	593	7.1	2	3	1	1	0	1	1	1	1	0		1.94	2.61	1	0	1.19	0	1	0.743295	Suweonensis survey 196	46	196	36.98631024758670	127.1955749183421	196
164	0	2014	29	1	18.5	84.4	2	0	0	1	1030	2	6	19.5	8.4	286	6.3	8	3	3	0	0	1	1	1	0	0	19.33	3.1	3.2	1	2.05	0	1	1	0.96875	Suweonensis survey 197	46	197	36.97509794282029	127.1764919802134	197
404	0	2015	13-6	22.15	22.3	81.8	0	0	0	1	1023	3	15	23.6	8.4	260	8	3	26	1	2	0	1	1	1	1	0		3.1	3.2	1	2.05	0	1	1	0.96875	Suweonensis survey 197	46	197	36.97509794282029	127.1764919802134	197	0
595	1	2016	Jun 15	23:00	20.39	80.48	1	0	0	1	1006.9	2	85	21.6	8.4	376	7.5	2	3	1	1	0	1	1	1	1	0		3.1	3.2	1	2.05	0	1	1	0.96875	Suweonensis survey 197	46	197	36.97509794282029	127.1764919802134	197
165	0	2014	29	1.1499999999999999	18.4	88.3	2	0	0	1	1030	2	6	19.4	8.3	428	7	2	3	1	0	0	1	1	1	0	0	19.33	9.29	6.66	1	5.05	0	1	1	1.39489	Suweonensis survey 198	46	198	36.97056304366204	127.1489923047041	198
405	0	2015	13-6	22	22.4	80.1	0	0	0	1	1023	3	15	22.6	8.5	438	7.15	7	3	1	1	0	1	1	1	1	0		9.29	6.66	1	5.05	0	1	1	1.39489	Suweonensis survey 198	46	198	36.97056304366204	127.1489923047041	198	0
596	1	2016	Jun 15	23:10	20.59	80.7	1	2	0	1	1007.4	3	85	21.1	7.8	500	9.1	5	3	1	2	0	1	1	1	1	0		9.29	6.66	1	5.05	0	1	1	1.39489	Suweonensis survey 198	46	198	36.97056304366204	127.1489923047041	198
2	0	2014	33	20	18.1	45.7	0	0	0	26	1010	4	75	19.1	8.4	255	6	5	3	1	0	0	1	1	1	0	0	19.37	0.31	1.11	1	2.53	0.34	0	0	0.279279	Suweonensis survey 2	1	2	37.88616900000000	126.74381	2
360	0	2015	2-6	17.100000000000001	30.3	33.6	3	3	0	48100	1013	5	100	27.5	9.4	931	9	4	0	0	0	0	1	0	0	0	0		0.31	1.11	1	2.53	0.34	0	0	0.279279	Suweonensis survey 2	1	2	37.88616900000000	126.74381	2	0
551	1	2016	Jun 2	19:20	22.8	54.38	1	1	0	1971	1012.8	5	11	22.1	7.5	360	5.45	9			1		1	0	0	1	0		0.31	1.11	1	2.53	0.34	0	0	0.279279	Suweonensis survey 2	1	2	37.88616900000000	126.74381	2
18	1	2014	37	23.3	16.4	87.7	0	0	0	1	1034	3	32	19.2	7.8	113	8	0	3	1	0	0	0	1	1	0	0	19.4	0.22	0.62	0	0.77	0.82	0	1	0.354839	Suweonensis survey 20	4	20	37.78905031239480	126.6983660875351	20
166	1	2014	46	1.4	18.8	79.1	2	0	0	2	1030	3	6	19.3	8.3	575	5	0	3	0	1	0	0	1	0	1	0	19.47	1.31	1.74	1	1.18	0	0	1	0.752874	Suweonensis survey 200	46	200	36.96933257631155	127.1073885944609	200
167	1	2014	60	18.350000000000001	24.9	52	4	4	0	14510	1015	5	45	26.1	7.7	63.5	10	0	1	0	0	0	0	1	0	0	0	19.54	1.99	1.82	1	2.48	0	1	0	1.09341	Suweonensis survey 201	47	201	36.94347214656726	127.0859340983203	201
168	0	2014	60	19	23.5	63.3	4	4	4	3380	1018	5	45	23.9	8.1	401	12	21	1	0	0	0	1	1	0	0	0	19.54	3.67	4.15	1	3.21	0	1	1	0.884337	Suweonensis survey 202	47	202	36.94347214656726	127.0859340983203	202
406	0	2015	13-6	21.5	23.4	74.6	4	0	0	1	1021	2	15	716	8.6	22.8	14	15	3	2	2	0	1	1	1	1	0		3.67	4.15	1	3.21	0	1	1	0.884337	Suweonensis survey 202	47	202	36.94347214656726	127.0859340983203	202	0
597	1	2016	May 27	23:10	20.3	78.53	0	4	0	1	1013.9	3	70	18.3	8.4	559	18.3	1	3	2	1	2	1	1	1	1	1		3.67	4.15	1	3.21	0	1	1	0.884337	Suweonensis survey 202	47	202	36.94347214656726	127.0859340983203	202
169	0	2014	60	19.3	23.3	62.4	4	4	0	1192	1029	5	45	24.2	8.3	435	15	31	0	0	0	0	1	0	0	0	0	19.54	2.1	1.66	1	3.6	0	0	0	1.26506	Suweonensis survey 203	47	203	36.93057466931627	127.1262295661249	203
407	0	2015	13-6	21.2	22.6	80.4	0	0	0	1	1023	2	15	22.5	8.7	658	8.4	37	3	1	0	1	1	1	1	0	1		2.1	1.66	1	3.6	0	0	0	1.26506	Suweonensis survey 203	47	203	36.93057466931627	127.1262295661249	203	0
598	1	2016	May 27	22:40	20.2	79.63	0	4	0	1	1014.1	3	70	20.5	8.4	626	7.5	13	2	0	0	1	1	1	0	0	1		2.1	1.66	1	3.6	0	0	0	1.26506	Suweonensis survey 203	47	203	36.93057466931627	127.1262295661249	203
170	1	2014	50	20.399999999999999	22	66.7	3	4	0	1	1020	4	45	22.7	8.5	337	10.3	0	3	0	0	0	0	1	0	0	0	19.49	1.37	3.23	0	2.95	0	1	0	0.424149	Suweonensis survey 204	48	204	36.93072140249037	127.1447756107391	204
171	0	2014	60	21.05	21.7	63.8	4	4	0	1	1020	3	45	22.1	8.7	220	6	2	3	2	0	0	1	1	1	0	0	19.54	3.6	3.96	1	9.33	0	1	1	0.909091	Suweonensis survey 205	48	205	36.92808617854900	127.165401414008	205
408	0	2015	14-6	17.399999999999999	28.3	50.8	4	4	0	10300	1021	5	8	22.6	8.6	412	15	5	0	0	0	0	1	0	0	0	0		3.6	3.96	1	9.33	0	1	1	0.909091	Suweonensis survey 205	48	205	36.92808617854900	127.165401414008	205	0
599	1	2016	Jun 3	23:30	20.9	83.4	0	4	0	1	1013.9	2	4	21.4	7.7	870	16.3	5	3	1	1	0	1	1	1	1	0		3.6	3.96	1	9.33	0	1	1	0.909091	Suweonensis survey 205	48	205	36.92808617854900	127.165401414008	205
172	0	2014	50	21.45	21	64.3	4	4	0	1	1021	2	45	21.5	8.4	393	8.3	16	3	0	2	0	1	1	0	1	0	19.49	2.1	2.2	1	3.45	0	1	1	0.954545	Suweonensis survey 206	49	206	36.92947365067333	127.1964991067841	206
409	0	2015	14-6	18.5	24.1	63.4	3	4	0	12000	1021	5	8	24.5	9	225	9.3	14	1	0	0	0	1	1	0	0	0		2.1	2.2	1	3.45	0	1	1	0.954545	Suweonensis survey 206	49	206	36.92947365067333	127.1964991067841	206	0
600	1	2016	May 27	22:00	20.9	73.4	0	4	0	1	1012.7	3	70	22.3	8.8	469	12.45	20	3	1	1	0	1	1	1	1	0		2.1	2.2	1	3.45	0	1	1	0.954545	Suweonensis survey 206	49	206	36.92947365067333	127.1964991067841	206
173	0	2014	50	21.05	21.7	63.8	4	4	0	1	1020	3	45	22.1	8.7	220	6	2	3	2	0	0	1	1	1	0	0	19.49	3.72	5.45	0	8.7	0.43	0	1	0.682569	Suweonensis survey 207	49	207	36.95385660972905	127.2216782761371	207
410	0	2015	14-6	18.25	25	62.5	4	4	0	9420	1021	5	8	25.7	8.5	390	10.3	5	1	0	0	0	1	1	0	0	0		3.72	5.45	0	8.7	0.43	0	1	0.682569	Suweonensis survey 207	49	207	36.95385660972905	127.2216782761371	207	0
601	1	2016	Jun 16	21:05	20.85	80.85	2	0	0	1	1006.2	2	85	22	8.2	425	10.05	8	3	2	2	0	1	1	1	1	0		3.72	5.45	0	8.7	0.43	0	1	0.682569	Suweonensis survey 207	49	207	36.95385660972905	127.2216782761371	207
174	1	2014	50	22.2	20.7	65.3	1	4	0	1	1020	3	45	21.3	8.3	379	5	0	3	2	0	0	0	1	1	0	0	19.49	0.65	1.35	1	1.41	0.17	1	1	0.481481	Suweonensis survey 208	49	208	36.93241255452600	127.2256658208355	208
175	1	2014	50	23.4	19.3	67	1	4	1	1	1017	2	42	20.5	8.1	329	5.3	0	3	3	0	0	0	1	1	0	0	19.49	0.66	1.71	1	1.72	0.58	1	1	0.385965	Suweonensis survey 209	50	209	36.93530870241802	127.2563642625092	209
19	1	2014	37	23.5	16.3	92.1	0	0	0	1	1033	3	32	18.3	7.7	3070	8	0	3	2	0	0	0	1	1	0	0	19.4	0.34	1.32	1	1.1	1.15	0	1	0.257576	Suweonensis survey 21	4	21	37.77918846493567	126.7212789147805	21
176	1	2014	50	23.2	20.3	66.7	1	4	1	2	1018	3	45	21.3	8.5	156	6.15	0	2	2	0	0	0	1	1	0	0	19.49	0.64	1.13	1	1.22	0	1	1	0.566372	Suweonensis survey 210	50	210	36.91676148816534	127.2557410828657	210
177	1	2014	50	23	20.1	64.5	3	4	0	1	1019	2	45	21	8.6	196	8	0	3	3	0	1	0	1	1	0	1	19.49	1.72	3.11	1	4.09	0.62	1	1	0.553055	Suweonensis survey 211	50	211	36.91676148816534	127.2557410828657	211
178	1	2014	50	22.4	20.6	64.2	3	4	0	1	1020	2	45	20.6	8.3	385	6	0	3	2	0	0	0	1	1	0	0	19.49	2.9	3.25	1	5.21	0.86	1	1	0.892308	Suweonensis survey 214	49	214	36.90032932887841	127.231315701504	214
179	1	2014	51	19.149999999999999	24.9	53.1	1	4	0	2130	1016	5	54	25.1	8.1	571	5	0	1	0	0	0	0	1	0	0	0	19.5	1.2	2.26	0	2.35	0	1	1	0.530973	Suweonensis survey 216	51	216	36.89572930610891	127.2070278889960	216
180	1	2014	50	21.3	21.7	64.4	3	4	0	1	1021	3	45	21.6	8.4	423	5	0	3	2	0	0	0	1	1	0	0	19.49	1.62	3	0	2.01	0	1	1	0.54	Suweonensis survey 219	48	219	36.91100549577949	127.1887891393916	219
20	0	2014	38	1.4	16.1	88	1	0	0	1	1035	2	32	18.2	8.2	1080	8	5	1	2	0	0	1	1	1	0	0	19.41	2.79	1.63	1	1.57	0.47	0	1	1.71166	Suweonensis survey 22	5	22	37.76897267486697	126.7663943300778	22
366	0	2015	2-6	20.5	20.2	59.2	2	4	0	1	1024	3	100	20.7	8.6	1440	14	4	3	2	2	0	1	1	1	1	0		2.79	1.63	1	1.57	0.47	0	1	1.71166	Suweonensis survey 22	5	22	37.76897267486697	126.7663943300778	22	0
557	1	2016	Jun 2	23:15	20.7	77.86	0	0	0	1	1015.6	3	11	21.5	9.2	313	8.4	13	3	1	1	0	1	1	1	1	0		2.79	1.63	1	1.57	0.47	0	1	1.71166	Suweonensis survey 22	5	22	37.76897267486697	126.7663943300778	22
181	1	2014	50	20.05	22.6	61.2	4	4	0	37	1020	4	45	23.6	8.5	429	7.15	0	2	0	0	0	0	1	0	0	0	19.49	1.96	2.33	1	2.26	0	1	1	0.841202	Suweonensis survey 221	48	221	36.89808067633288	127.1324696103219	221
182	0	2014	51	20	22.9	62.9	0	4	0	94	1018	5	54	23.5	8.5	539	13	67	2	2	0	0	1	1	1	0	0	19.5	2.6	5.1	1	3.96	0.47	1	1	0.509804	Suweonensis survey 222	52	222	36.88036081624832	127.1258710668365	222
411	0	2015	42176	20.5	20.8	68.6	1	0	0	1	1025	2	19	23.9	8.2	802	12	63	3	1	0	2	1	1	1	0	1		2.6	5.1	1	3.96	0.47	1	1	0.509804	Suweonensis survey 222	52	222	36.88036081624832	127.1258710668365	222	0
602	1	2016	Jun 16	00:05	21.91	73.78	0	4	0	1	1006.5	3	85	21.1	8	1020	0.354167	18	2	0	0	0	1	1	0	0	0		2.6	5.1	1	3.96	0.47	1	1	0.509804	Suweonensis survey 222	52	222	36.88036081624832	127.1258710668365	222
183	1	2014	51	22.25	19.4	80.6	0	4	0	2	1020	3	54	21	8.6	450	5.3	0	3	2	0	0	0	1	1	0	0	19.5	1	1.74	0	1.98	0	1	1	0.574713	Suweonensis survey 224	52	224	36.85650279913929	127.1471293468984	224
184	1	2014	51	23.35	19	80.4	0	4	0	1	1020	2	54	20	8.3	593	6	0	3	1	1	0	0	1	1	1	0	19.5	0.47	1.31	0	0	0.69	1	0	0.358779	Suweonensis survey 226	53	226	36.83382896003482	127.1468260566528	226
185	1	2014	51	22.5	19.3	75.2	1	4	0	2	1019	3	54	20.1	9.7	172	8.3	0	3	1	0	0	0	1	1	0	0	19.5	1.12	2.13	0	3	0	1	0	0.525822	Suweonensis survey 227	53	227	36.83753619645457	127.1854905349141	227
186	1	2014	51	23.55	18.9	78.4	0	4	0	1	1020	3	54	927	8.2	18.7	9	0	3	2	0	0	0	1	1	0	0	19.5	2.33	1.72	1	1.34	0	1	1	1.35465	Suweonensis survey 228	53	228	36.80014433838184	127.1004110816336	228
21	0	2014	38	0.3	16.4	98	1	0	0	1	1034	2	32	20.4	7.8	1080	15	5	2	2	0	0	1	1	1	0	0	19.41	3.68	2.98	1	3.38	0	0	1	1.2349	Suweonensis survey 23	4	23	37.76074223729432	126.7304664986821	23
367	0	2015	2-6	20.3	21.6	53.8	4	4	0	1	1022	3	100	20	8.4	1710	14	26	3	0	1	0	1	1	0	1	0		3.68	2.98	1	3.38	0	0	1	1.2349	Suweonensis survey 23	4	23	37.76074223729432	126.7304664986821	23	0
558	1	2016	Jun 2	23:30	20	82.6	0	0	0	1	1015.6	2	11	18.4	7.6	588	8.3	24	3	1	2	0	1	1	1	1	0		3.68	2.98	1	3.38	0	0	1	1.2349	Suweonensis survey 23	4	23	37.76074223729432	126.7304664986821	23
187	1	2014	52	1.4	17.4	89.1	0	0	0	12	1021	4	54	17.9	8.4	606	5	0	2	2	1	0	0	1	1	1	0	19.51	0.36	1.11	1	0.5	0	1	1	0.324324	Suweonensis survey 231	54	231	36.74599984226262	127.143015598346	231
188	1	2014	52	1.1000000000000001	17.6	87	1	0	0	1	1021	3	54	18.1	8.4	635	5	0	3	2	0	0	0	1	1	0	0	19.51	2.71	3.5	1	6.37	1.19	1	1	0.774286	Suweonensis survey 232	54	232	36.72597322153220	127.1108951118735	232
189	1	2014	54	20.45	20.5	79.6	0	4	0	2	1022	4	82	21.6	8.4	418	5	0	3	0	1	0	0	1	0	1	0	19.52	0.55	2.88	1	2.51	0	1	1	0.190972	Suweonensis survey 233	55	233	36.72563511293999	127.0980444575633	233
190	0	2014	54	21.1	19.6	82.3	3	4	0	1	1023	3	82	20.6	8.4	416	6.45	5	3	2	1	0	1	1	1	1	0	19.52	1.67	2.58	1	3.42	1.09	0	1	0.647287	Suweonensis survey 234	55	234	36.72527427525810	127.1152402885810	234
412	0	2015	42141	18.45	22.6	37.6	2	0	0	4340	1023	5	0	24.4	8.2	594	12	12	0	0	0	0	1	0	0	0	0		1.67	2.58	1	3.42	1.09	0	1	0.647287	Suweonensis survey 234	55	234	36.72527427525810	127.1152402885810	234	0
603	1	2016	June 8	17:50	26.57	53.87	2	4	0	11300	1010.1	5	12	26.3	8.9	1080	9.15	7	1				1	1	0	0	0		1.67	2.58	1	3.42	1.09	0	1	0.647287	Suweonensis survey 234	55	234	36.72527427525810	127.1152402885810	234
191	0	2014	57	20.399999999999999	20.2	71.5	1	3	0	1	1015	3	99	22.1	8.4	304	9.3	6	3	2	1	0	1	1	1	1	0	19.53	2.45	1.91	0	0.51	0	0	1	1.28272	Suweonensis survey 235	56	235	36.67761419695317	127.1209214652319	235
413	0	2015	42141	17.5	27.6	22.4	3	0	0	22600	1020	5	0	28.1	8.5	726	12	12	0	0	0	0	1	0	0	0	0		2.45	1.91	0	0.51	0	0	1	1.28272	Suweonensis survey 235	56	235	36.67761419695317	127.1209214652319	235	0
604	1	2016	Jun 9	17:00	27.72	49.96	1	1	0	23800	1008.5	5	13	27.3	8.3	309	14.5	1					1	0	0	0	0		2.45	1.91	0	0.51	0	0	1	1.28272	Suweonensis survey 235	56	235	36.67761419695317	127.1209214652319	235	Drought
192	1	2014	57	21	18.7	81.6	0	4	0	1	1015	3	99	20.7	8.5	455	5.45	0	3	2	0	0	0	1	1	0	0	19.53	1.17	1.52	1	3.79	0	1	1	0.769737	Suweonensis survey 236	56	236	36.67761419695317	127.1209214652319	236
193	1	2014	57	22.5	19.5	79.9	0	4	0	1	1020	2	99	21.1	8.3	819	5	0	2	3	0	0	0	1	1	0	0	19.53	0.63	2.57	1	2.39	0.99	1	1	0.245136	Suweonensis survey 237	57	237	36.87828721208460	127.0515956664074	237
194	0	2014	57	23.1	18.6	80.3	0	4	0	1	1022	3	99	20	8.2	962	11.3	27	1	2	2	0	1	1	1	1	0	19.53	6.35	4.34	1	3.6	0.74	0	1	1.46313	Suweonensis survey 238	57	238	36.87828721208460	127.0515956664074	238
414	0	2015	8-6	22.45	19.7	75.4	1	2	0	1	1025	2	69	20.7	8.7	1040	15	70	3	1	2	0	1	1	1	1	0		6.35	4.34	1	3.6	0.74	0	1	1.46313	Suweonensis survey 238	57	238	36.87828721208460	127.0515956664074	238	0
605	1	2016	Jun 15	23:00	22.51	83.84	1	4	0	7	1003.6	3	78	22.3	8.1	1190	10.5	104	3	2	3	0	1	1	1	1	0		6.35	4.34	1	3.6	0.74	0	1	1.46313	Suweonensis survey 238	57	238	36.87828721208460	127.0515956664074	238
195	0	2014	57	23.4	18.8	83.5	0	4	0	1	1022	3	99	21	8.4	742	7.3	11	1	1	2	0	1	1	1	1	0	19.53	4.34	3.7	1	3.5	0	1	0	1.17297	Suweonensis survey 239	57	239	36.86923650512291	127.0354545178160	239
415	0	2015	8-6	22	20.4	72.8	2	2	0	1	1025	2	69	21.8	8.7	961	15	58	3	2	2	0	1	1	1	1	0		4.34	3.7	1	3.5	0	1	0	1.17297	Suweonensis survey 239	57	239	36.86923650512291	127.0354545178160	239	1
606	1	2016	Jun 15	22:30	22.2	84.2	1	4	0	1	1003.8	3	78	22.5	8.14	945							0	0	0	0	0		4.34	3.7	1	3.5	0	1	0	1.17297	Suweonensis survey 239	57	239	36.86923650512291	127.0354545178160	239
22	0	2014	41	1	16.9	97.8	4	3	0	1	1020	2	7	18.7	8	1080	13	17	3	3	1	0	1	1	1	1	0	19.43	2.96	2.74	1	2.96	0.72	0	1	1.08029	Suweonensis survey 24	6	24	37.76074223729432	126.7304664986821	24
368	0	2015	30-5	23.05	17.3	75.4	0	3	0	1	1026	2	81	17.2	8.9	846	11	14	3	3	0	0	1	1	1	0	0		2.96	2.74	1	2.96	0.72	0	1	1.08029	Suweonensis survey 24	6	24	37.76074223729432	126.7304664986821	24	0
559	1	2016	Jun 2	23:50	20.4	85.73	0	0	0	1	1015.5	2	11	18.5	7.3	499	18.2	13	3	3	2	0	1	1	1	1	0		2.96	2.74	1	2.96	0.72	0	1	1.08029	Suweonensis survey 24	6	24	37.76074223729432	126.7304664986821	24
196	0	2014	58	17.3	24.3	54.7	4	4	0	19620	1015	5	100	26.2	8.6	904	10	8	0	0	0	0	1	0	0	0	0	19.54	2	2.47	1	2.72	0.77	1	0	0.809717	Suweonensis survey 240	58	240	36.86923650512291	127.0354545178160	240
416	0	2015	4-6	22.3	20.9	66.8	1	4	0	1	1026	3	92	20		3210	13	13	1	0	1	0	1	1	0	1	0		2	2.47	1	2.72	0.77	1	0	0.809717	Suweonensis survey 240	58	240	36.86923650512291	127.0354545178160	240	0
491	0	2015	8-6	21.5	20.4	72.8	2	2	0	1	1025	2	69	21.8	8.7	961	7	36	3	0	1	0	1	1	0	1	0		2	2.47	1	2.72	0.77	1	0	0.809717	Suweonensis survey 240	58	240	36.86923650512291	127.0354545178160	240	0
607	1	2016	Jun 15	22:00	82.66	22.59	2	4	0	1	1002.1	2	78	20.6	8	1230	8	74	3	2	0	0	1	1	1	0	0		2	2.47	1	2.72	0.77	1	0	0.809717	Suweonensis survey 240	58	240	36.86923650512291	127.0354545178160	240
197	0	2014	58	0.1	19.1	83.2	0	4	0	1	1022	3	99	20.4	8.2	696	6.3	5	1	2	2	0	1	1	1	1	0	19.54	1.25	3.37	1	0	0	1	0	0.37092	Suweonensis survey 242	57	242	36.82891502820441	127.0468628214501	242
417	0	2015	8-6	23.1	22.25	19.9	76.2	1	0	1	1025	2	69	20	8.4	104	15	24	3	0	1	0	1	1	0	1	0		1.25	3.37	1	0	0	1	0	0.37092	Suweonensis survey 242	57	242	36.82891502820441	127.0468628214501	242	0
608	1	2016	Jun 16	01:00	20.03	83.32	1	4	0	1	1008.4	2	85	20.4	7.6	1620	6.5	16	3	0	2	0	1	1	0	1	0		1.25	3.37	1	0	0	1	0	0.37092	Suweonensis survey 242	57	242	36.82891502820441	127.0468628214501	242
198	0	2014	58	22.15	18.2	80.2	0	1	0	1	1019	3	100	19.9	8.4	448	5	1	3	2	2	0	1	1	1	1	0	19.54	1.98	2.3	1	0.75	0	1	0	0.86087	Suweonensis survey 243	59	243	36.82891502820441	127.0468628214501	243
418	0	2015	8-6	23.3	18.5	77.1	2	2	0	1	1024	2	69	19.4	8.6	458	7	25	3	2	2	0	1	1	1	1	0		1.98	2.3	1	0.75	0	1	0	0.86087	Suweonensis survey 243	59	243	36.82891502820441	127.0468628214501	243	0
609	1	2016	Jun 15	00:40	19.87	81.67	0	4	0	3	1003.2	3	85	22.1	7.9	657	6.3	11	3	1	2	0	1	1	1	1	0		1.98	2.3	1	0.75	0	1	0	0.86087	Suweonensis survey 243	59	243	36.82891502820441	127.0468628214501	243	Roadwork
199	1	2014	58	21.2	18.7	76.5	0	1	0	1	1019	3	100				5	0	2	1	0	0	0	1	1	0	0	19.54	1.17	1.34	1	1.5	3.34	1	1	0.873134	Suweonensis survey 245	59	245	36.87895144890769	127.0294820735699	245
200	1	2014	58	22	18.1	78.5	0	2	0	1	1018	3	100	19.5	8.5	399	5.15	0	3	1	0	0	0	1	1	0	0	19.54	1.31	3.02	1	2.74	1.86	1	1	0.433775	Suweonensis survey 245b	59	245b	36.85198303524553	127.0365510942553	245b
201	1	2014	58	21.35	18.4	76.9	0	1	0	1	1016	3	100	20.3	8.9	211	5.15	0	3	1	0	0	0	1	1	0	0	19.54	0.38	1.47	1	1.1	1.15	1	1	0.258503	Suweonensis survey 246	59	246	36.85198303524553	127.0365510942553	246
202	1	2014	58	19.25	20.1	65.6	2	4	0	2240	1015	5	100	22.8	8.4	691	5	0	0	0	0	0	0	0	0	0	0	19.54	0.4	1.92	1	1.65	5.67	1	1	0.208333	Suweonensis survey 247	58	247	36.85716863234331	127.0044392536814	247
203	0	2014	58	18	20.8	60.9	4	4	0	19480	1015	5	100	24.7	8.6	1040	8	4	0	0	1	0	1	0	0	1	0	19.54	2.43	2.79	1	3.71	2.02	1	1	0.870968	Suweonensis survey 248	58	248	36.87895801038764	126.976002923217	248
419	0	2015	4-6	21.55	21.8	61.6	1	4	0	1	1025	3	96	20	8.5	742	10.15	19	3	0	1	0	1	1	0	1	0		2.43	2.79	1	3.71	2.02	1	1	0.870968	Suweonensis survey 248	58	248	36.87895801038764	126.976002923217	248	0
610	1	2016	Jun 15	21:30	22.46	83.84	4	4	0	1	1003.2	3	78	21	8	1150	6.45	25	3	1	1	0	1	1	1	1	0		2.43	2.79	1	3.71	2.02	1	1	0.870968	Suweonensis survey 248	58	248	36.87895801038764	126.976002923217	248
23	1	2014	41	0.05	17.8	83.6	1	3	1	1	1021	2	7	18.7	8.2	478	12	0	3	3	0	0	0	1	1	0	0	19.43	0.18	1.7	0	1.22	0.87	0	1	0.105882	Suweonensis survey 25	6	25	37.74039001967187	126.7492190638434	25
204	0	2014	58	18.3	21.3	66.1	4	4	0	15320	1018	5	100	23.9	8.6	1570	13	49	0	0	0	0	1	0	0	0	0	19.54	4.15	3.63	1	6.61	2.44	0	1	1.14325	Suweonensis survey 250	58	250	36.87540325892106	126.9597438779082	250
420	0	2015	4-6	21.35	21.8	63	0	4	0	1	1026	2	96	21.6	8.9	1370	15	53	3	1	1	0	1	1	1	1	0		4.15	3.63	1	6.61	2.44	0	1	1.14325	Suweonensis survey 250	58	250	36.87540325892106	126.9597438779082	250	0
611	1	2016	Jun 15	20:50	23.3	80.63	4	4	0	1	1003.7	2	78	29.7	8	3930	12	106	2	1	0	0	1	1	1	0	0		4.15	3.63	1	6.61	2.44	0	1	1.14325	Suweonensis survey 250	58	250	36.87540325892106	126.9597438779082	250
205	0	2014	58	20.2	19.7	70.2	3	1	0	10	1020	4	100	20.7	8.7	1370	6	4	3	0	1	0	1	1	0	1	0	19.54	3.61	3.38	1	3.58	0	1	1	1.06805	Suweonensis survey 252	58	252	36.85755926169171	126.9459244369262	252
421	0	2015	4-6	19.5	22	58.4	2	4	0	3	1024	5	96	21.7	9.2	1510	15	46	3	0	2	0	1	1	0	1	0		3.61	3.38	1	3.58	0	1	1	1.06805	Suweonensis survey 252	58	252	36.85755926169171	126.9459244369262	252	0
612	1	2016	Jun 8	21:10	20.61	84.94	3	0	0	1	1014.7	2	12	21.4	8.7	1010	18.5	158	3	3	3	0	1	1	1	1	0		3.61	3.38	1	3.58	0	1	1	1.06805	Suweonensis survey 252	58	252	36.85755926169171	126.9459244369262	252
206	0	2014	58	20.399999999999999	18.5	72.4	3	4	1	1	1020	3	100	20	8.8	11110	7.45	8	1	1	1	0	1	1	1	1	0	19.54	2.79	2.97	0	0	0	1	1	0.939394	Suweonensis survey 252b	58	252b	36.86976299999999	126.865075	252b
422	0	2015	4-6	19.3	22.3	23.5	3	4	0	149	1021	5	96	22.1	9.9	1390	14	0	1	0	2	0	0	1	0	1	0		2.79	2.97	0	0	0	1	1	0.939394	Suweonensis survey 252b	58	252b	36.86976299999999	126.865075	252b	0
613	1	2016	Jun 8	21:00	20.12	87.84	3	0	0	1	1014.1	3	12	21.8	8.1	1200	12	32	3	3	1	0	1	1	1	1	0		2.79	2.97	0	0	0	1	1	0.939394	Suweonensis survey 252b	58	252b	36.86976299999999	126.865075	252b
207	0	2014	58	19.05	19.9	69.1	4	4	0	4590	1016	5	100	23.5	8.6	776	6	12	0	0	1	0	1	0	0	1	0	19.54	3.33	4.39	1	1.23	0.36	0	1	0.758542	Suweonensis survey 253	58	253	36.85588560634671	126.9569979086926	253
423	0	2015	4-6	20.30	22.3	61.4	0	4	0	1	1025	3	96	21.4	8.5	1490	15	49	3	2	2	0	1	1	1	1	0		3.33	4.39	1	1.23	0.36	0	1	0.758542	Suweonensis survey 253	58	253	36.85588560634671	126.9569979086926	253	0
614	1	2016	Jun 12	19:40	23.49	79.41	0	5	0	14	1007.5	5	51	25.2	7.9	1410	20.15	105			1		1	0	0	1	0		3.33	4.39	1	1.23	0.36	0	1	0.758542	Suweonensis survey 253	58	253	36.85588560634671	126.9569979086926	253
208	0	2014	58	19.5	20	70.3	1	2	0	506	1018	5	100	22.2	8.9	257	5	0	0	0	1	0	0	0	0	1	0	19.54	0.62	1.72	1	1.1	1.02	1	1	0.360465	Suweonensis survey 255	58	255	36.84628904656413	126.9492243691658	255
424	0	2015	4-6	20.45	22.1	62.4	0	4	0	1	1025	3	96	21.1	8.4	1380	15	93	3	2	2	0	1	1	1	1	0		0.62	1.72	1	1.1	1.02	1	1	0.360465	Suweonensis survey 255	58	255	36.84628904656413	126.9492243691658	255	0
615	1	2016	Jun 12	20:10	23.47	73.83	0	4	0	3	1006.8	4	51	24.7	8.1	481	13.4	131	3	1	2	0	1	1	1	1	0		0.62	1.72	1	1.1	1.02	1	1	0.360465	Suweonensis survey 255	58	255	36.84628904656413	126.9492243691658	255
209	1	2014	57	21.25	18.5	83.7	0	4	0	1	1013	2	99	20	8.7	208	6	0	3	2	0	0	0	1	1	0	0	19.53	0.26	1.36	1	0	1.79	1	1	0.191176	Suweonensis survey 256	56	256	36.65648664329069	127.0740655540387	256
210	1	2014	54	18.149999999999999	21.9	62.8	3	4	0	9510	1017	5	82	23.9	9.2	263	9	0	1	0	0	0	0	1	0	0	0	19.52	0.67	2.36	1	2.41	0.45	1	1	0.283898	Suweonensis survey 257	55	257	36.68411813747931	127.0599872315269	257
211	1	2014	28	0.25	12.3	82.1	3	0	0	1	1010	2	97	14.8	8.3	212	15	0	3	3	0	0	0	1	1	0	0	19.32	1.37	1.73	1	2.76	0.47	1	1	0.791908	Suweonensis survey 258	60	258	36.7076967437741	127.0163122293598	258
212	0	2014	28	1.05	13.6	76	0	0	0	1	1010	2	97	14.9	8.2	231	13	3	3	3	0	0	1	1	1	0	0	19.32	1.24	1.7	1	0	2.69	0	0	0.729412	Suweonensis survey 259	60	259	36.73119485299501	127.0192275858491	259
425	0	2015	42141	19.399999999999999	21.7	33.8	0	0	0	120	1020	4	0	17.2	8.7	149	12	4	3	1	0	0	1	1	1	0	0		1.24	1.7	1	0	2.69	0	0	0.729412	Suweonensis survey 259	60	259	36.73119485299501	127.0192275858491	259	0
616	1	2016	Jun 8	18:20	24.96	60.86	2	4	0	12060	1010	5	12	25	8.6	820	6.4	3			1		1	0	0	1	0		1.24	1.7	1	0	2.69	0	0	0.729412	Suweonensis survey 259	60	259	36.73119485299501	127.0192275858491	259
24	1	2014	41	1.3	16.7	95.6	3	3	0	40	1022	3	7	17.3	8.1	1580	6.3	0	3	3	0	0	0	1	1	0	0	19.43	0.59	1.55	1	2.23	1.53	0	1	0.380645	Suweonensis survey 26	6	26	37.72181102124287	126.7174972131011	26
213	1	2014	54	18.350000000000001	22.6	65.3	2	4	0	8410	1020	5	82	23.3	9.1	238	10	0	1	0	0	0	0	1	0	0	0	19.52	0.26	1.94	1	3.38	0	1	0	0.134021	Suweonensis survey 260	55	260	36.73681864586549	127.0421648172479	260
214	1	2014	54	19	22.6	66.7	0	4	0	6490	1021	5	82	23.6	8.9	213	10	0	1	1	0	0	0	1	1	0	0	19.52	0.12	1.19	1	1.57	0	1	1	0.10084	Suweonensis survey 261	55	261	36.75140587356408	127.0566761471842	261
215	0	2014	54	20	21	77.3	2	4	0	93	1024	5	82	21.8	8.3	885	9.45	5	2	1	2	0	1	1	1	1	0	19.52	3.62	301	1	1.25	0	1	1	0.0120266	Suweonensis survey 263	55	263	36.75140587356408	127.0566761471842	263
426	0	2015	42141	20.5	20.4	44	1	0	0	1	1028	2	0	19.4	8	366	12.5	11	3	2	0	0	1	1	1	0	0		3.62	301	1	1.25	0	1	1	0.0120266	Suweonensis survey 263	55	263	36.75140587356408	127.0566761471842	263	0
490	0	2015	42147	17.5	24.7	27.8	3	0	0	15400	1023	5	25	26.4	8.5	543	11	7	1	0	1	0	1	1	0	1	0		3.62	301	1	1.25	0	1	1	0.0120266	Suweonensis survey 263	55	263	36.75140587356408	127.0566761471842	263	0
617	1	2016	Jun 8	19:40	22.17	68.76	1	0	0	28	1012.4	5	12	21.9	8.9	859	9.3	10	3	0	1	0	1	1	0	1	0		3.62	301	1	1.25	0	1	1	0.0120266	Suweonensis survey 263	55	263	36.75140587356408	127.0566761471842	263
216	1	2014	52	00.45	17.6	86.3	0	4	0	1	1022	3	54	19.1	8.5	403	5	0	3	1	0	0	0	1	1	0	0	19.51	0.65	1.8	1	2.17	0	1	1	0.361111	Suweonensis survey 264	54	264	36.77307753716807	127.0532387553511	264
217	1	2014	52	0.3	18.1	81.1	0	3	0	1	1023	5	54	18.7	8.6	1150	6	0	3	2	0	0	0	1	1	0	0	19.51	0.72	2.74	1	2.69	1.1	1	1	0.262774	Suweonensis survey 265	54	265	36.77241874233161	127.0358182928615	265
218	0	2014	54	19.3	21.2	71.8	2	4	0	1379	1023	5	82	23	8.9	220	9	31	1	1	1	0	1	1	1	1	0	19.52	1.93	2.6	1	1.23	0	1	1	0.742308	Suweonensis survey 266	55	266	36.75925431328364	127.0261318716548	266
427	0	2015	42141	20.149999999999999	20.4	33.6	1	0	0	2	1027	3	0	20	8.2	411	6.4	5	3	1	0	0	1	1	1	0	0		1.93	2.6	1	1.23	0	1	1	0.742308	Suweonensis survey 266	55	266	36.75925431328364	127.0261318716548	266	1
618	1	2016	June 8	19:30	23.59	63.09	1	1	0	739	1011.9	5	12	23	7.9	451	7	3					1	0	0	0	0		1.93	2.6	1	1.23	0	1	1	0.742308	Suweonensis survey 266	55	266	36.75925431328364	127.0261318716548	266	Urban encroachment
219	0	2014	27	20.2	16.2	73	4	0	0	5	1010	2	97	17.6	8.5	273	15	34	3	2	2	0	1	1	1	1	0	19.31	2.83	1.92	1	1.61	0	1	1	1.47396	Suweonensis survey 268	61	268	36.78451760835365	127.0057865422353	268
428	0	2015	42147	18.3	24.9	27.3	1	0	0	4100	1026	5	25	23.5	8.7	358	14.3	41	1	0	2	0	1	1	0	1	0		2.83	1.92	1	1.61	0	1	1	1.47396	Suweonensis survey 268	61	268	36.78451760835365	127.0057865422353	268	1
619	1	2016	May 31	21:30	21.9	83.76	1	0	0	1	1011.8	3	28	21.6	10.1	296	12	37	3	2	1	0	1	1	1	1	0		2.83	1.92	1	1.61	0	1	1	1.47396	Suweonensis survey 268	61	268	36.78451760835365	127.0057865422353	268	Roadwork 2014/15
220	0	2014	27	23.1	13.7	83.7	0	0	0	1	1010	2	97	15	8.4	241	10.3	3		3	3	0	1	0	1	1	0	19.31	0.56	1.35	0	0	0.33	1	0	0.414815	Suweonensis survey 269	61	269	36.78558382532843	126.9914695184712	269
429	0	2015	42148	17	26.6	23.5	4	0	0	55600	1021	5	34	27.6	8.1	446	7.45	1	0	0	0	0	1	0	0	0	0		0.56	1.35	0	0	0.33	1	0	0.414815	Suweonensis survey 269	61	269	36.78558382532843	126.9914695184712	269	1
620	1	2016	May 31	23:00	19.1	83.85	1	0	0	1	1011.2	3	28	20.4	9.5	478	5	2	3	2	1	0	1	1	1	1	0		0.56	1.35	0	0	0.33	1	0	0.414815	Suweonensis survey 269	61	269	36.78558382532843	126.9914695184712	269	Roadwork 2014/15
25	0	2014	40	23.3	19.4	90.6	2	3	1	2	1020	3	7	20.1	8.2	1090	7.3	9	3	2	0	0	1	1	1	0	0	19.42	2.3	2.41	1	1.63	0	0	1	0.954357	Suweonensis survey 27	7	27	37.74894085097979	126.7717676804471	27
369	0	2015	2-6	21.15	19.9	61	2	4	0	1	1025	3	100	21	8.4	1590	7	11	3	1	2	0	1	1	1	1	0		2.3	2.41	1	1.63	0	0	1	0.954357	Suweonensis survey 27	7	27	37.74894085097979	126.7717676804471	27	0
560	1	2016	Jun 2	23:20	21.77	73.46	2	0	0	1	1013.8	3	8	22.6	8.2	430	7.15	3	3	3	2	0	1	1	1	1	0		2.3	2.41	1	1.63	0	0	1	0.954357	Suweonensis survey 27	7	27	37.74894085097979	126.7717676804471	27	Roadwork
221	0	2014	32	0.45	16.7	61.5	0	1	0	1	1010	3	92	16.8	8.6	546	5	0	2	2	0	0	0	1	1	0	0	19.36	0.92	1.44	1	1.18	0	1	1	0.638889	Suweonensis survey 270	60	270	36.75914809181097	126.9862041468792	270
621	1	2016	Jun 1	19:10	25.2	45.8	1	1	0	1378	1010.4	5	19	24	10.2	939	12	24	1		2		1	1	0	1	0										Suweonensis survey 270	60	270	36.75914809181097	126.9862041468792	277
222	1	2014	28	1.5	13.2	74.9	1	0	0	1	1009	2	97	12.8	8.2	150	5	0	3	3	0	0	0	1	1	0	0	19.32	0.29	1.05	1	0	1.3	1	1	0.27619	Suweonensis survey 271	60	271	36.73222678221390	126.9681573771722	271
223	1	2014	28	2.15	13.2	75	1	0	0	1	1009	2	97	14.5	7.8	279	6.45	0	3	3	0	0	0	1	1	0	0	19.32	0.5	2.14	1	1.84	0	1	1	0.233645	Suweonensis survey 273	60	273	36.74005281821146	126.9655831411484	273
224	1	2014	32	0.15	17.1	59.3	0	1	0	1	1010	3	92	17.2	9.9	361	10	0	2	1	1	0	0	1	1	1	0	19.36	0.33								Suweonensis survey 274	60	274	36.74005281821146	126.9655831411484	274
225	0	2014	64	19.5	22.4	79.4	3	4	0	595	1018	5	56	24.4	7.9	1450	10.3	15	1	1	2	0	1	1	1	1	0	19.56	1.99	2.94	1	2.9	0.16	0	1	0.676871	Suweonensis survey 276	62	276	36.75696634896611	126.9325128344953	276
430	0	2015	42149	17.45	23.9	26.1	3	0	0	27500	1024	5	34	26.1	8.3	972	13	18	0	0	0	0	1	0	0	0	0		1.99	2.94	1	2.9	0.16	0	1	0.676871	Suweonensis survey 276	62	276	36.75696634896611	126.9325128344953	276	0
622	1	2016	Jun 1	19:40	23.9	58.5	1	2	0	153	1010.8	5	19	23.4	8.4	1560	7.45	41			2		1	0	0	1	0		1.99	2.94	1	2.9	0.16	0	1	0.676871	Suweonensis survey 276	62	276	36.75696634896611	126.9325128344953	276
226	0	2014	64	19.100000000000001	24.6	67.4	3	4	0	5130	1016	5	56	27.1	8.2	1260	12.3	21	1	0	1	0	1	1	0	1	0	19.56	1.58	3.52	1	5.24	3.52	0	1	0.448864	Suweonensis survey 277	62	277	36.75696634896611	126.9325128344953	277
431	1	2015	42149	17.350000000000001	24.1	22.3	4	0	0	61900	1024	5	34	27.5	8.2	288	9	25	0	0	0	0	1	0	0	0	0		1.58	3.52	1	5.24	3.52	0	1	0.448864	Suweonensis survey 277	62	277	36.75696634896611	126.9325128344953	277	0
227	0	2014	64	20.2	22.4	79.3	2	4	0	9	1019	5	56	24.6	8.6	341	8.15	10	2	1	0	0	1	1	1	0	0	19.56	1.45	2.98	1	3.88	1.42	1	1	0.486577	Suweonensis survey 278	62	278	36.75696634896611	126.9325128344953	278
432	0	2015	42148	18.100000000000001	23.7	33.9	3	0	0	38100	1025	5	34	22.8	8.4	522	6.4	6	0	0	0	0	1	0	0	0	0		1.45	2.98	1	3.88	1.42	1	1	0.486577	Suweonensis survey 278	62	278	36.75696634896611	126.9325128344953	278	0
623	1	2016	Jun 1	20:10	21.8	63.8	2	1	0	1	1011.5	4	19	21.1	8.8	750	4	13	3	0	1	0	1	1	0	1	0		1.45	2.98	1	3.88	1.42	1	1	0.486577	Suweonensis survey 278	62	278	36.75696634896611	126.9325128344953	278	Roadwork 2014/15
228	0	2014	64	21.15	20.1	88.1	3	4	0	1	1021	2	56	21.3	8.3	1200	11.15	30	1	1	1	0	1	1	1	1	0	19.56	2.23	3.18	1	4.85	2.83	0	1	0.701258	Suweonensis survey 279	62	279	36.75696634896611	126.9325128344953	279
433	0	2015	42148	18.3	21.5	38.6	3	0	0	19780	1026	5	34	21	8.3	845	15	20	0	0	0	0	1	0	0	0	0		2.23	3.18	1	4.85	2.83	0	1	0.701258	Suweonensis survey 279	62	279	36.75696634896611	126.9325128344953	279	0
624	1	2016	Jun 1	21:00	81.8	76.4	0	0	0	1	1012.3	2	19	21.7	8.8	893	18.3	51	3	3	3	1	1	1	1	1	1		2.23	3.18	1	4.85	2.83	0	1	0.701258	Suweonensis survey 279	62	279	36.75696634896611	126.9325128344953	279
26	1	2014	46	20.2	26.4	63.2	0	0	0	8	1025	5	12	25.2	8.3	975	7	0	3	2	2	0	0	1	1	1	0	19.47	0.48	1.59	0	1.63	0.65	0	1	0.301887	Suweonensis survey 28	7	28	37.74748972940567	126.7803124748515	28
229	0	2014	64	22.05	20.3	94.2	3	4	0	1	1023	2	56	21.8	8.2	1700	7	23	2	2	2	0	1	1	1	1	0	19.56	2.57	2.2	1	2.5	0	1	0	1.16818	Suweonensis survey 280	63	280	36.78457103210224	126.88493599376	280
434	0	2015	42148	19.149999999999999	20.3	32.7	3	0	0	2230	1028	5	34	21.4	8.9	4.75	7.4	5	0	0	2	0	1	0	0	1	0		2.57	2.2	1	2.5	0	1	0	1.16818	Suweonensis survey 280	63	280	36.78457103210224	126.88493599376	280	0
625	1	2016	Jun 1	21:45	21.6	79.4	2	0	0	1	1012.8	2	19	20.6	8.5	1220	6.3	39	3	3	4	0	1	1	1	1	0		2.57	2.2	1	2.5	0	1	0	1.16818	Suweonensis survey 280	63	280	36.78457103210224	126.88493599376	280
230	0	2014	64	22.3	19.8	94.5	2	4	0	1	1022	2	56	21.6	8.3	755	10	9	1	3	2	0	1	1	1	1	0	19.56	1.93	2.4	1	0	0	0	1	0.804167	Suweonensis survey 281	63	281	36.78457103210224	126.88493599376	281
435	0	2015	42148	19.55	17.4	36.2	3	0	0	13	1028	5	34	17.2	8.5	772	7.2	1	3	1	0	0	1	1	1	0	0		1.93	2.4	1	0	0	0	1	0.804167	Suweonensis survey 281	63	281	36.78457103210224	126.88493599376	281	1
626	1	2016	Jun 1	22:10	20.8	69.21	1	0	0	1	1012.7	2	19	21.9	8.6	897	7.1	18	3	1	2	0	1	1	1	1	0		1.93	2.4	1	0	0	0	1	0.804167	Suweonensis survey 281	63	281	36.78457103210224	126.88493599376	281
231	0	2014	64	21.45	20.1	90.9	2	4	0	1	1022	2	56	22.1	8.4	467	6.3	6	2	2	2	1	1	1	1	1	1	19.56	6.28	4.29	1	7.49	0	0	0	1.46387	Suweonensis survey 282	63	282	36.78457103210224	126.88493599376	282
436	0	2015	24.5	19.350000000000001	19.6	33.1	4	0	0	236	1028	5	34	18.7	8.8	884	6	3	2	0	2	0	1	1	0	1	0		6.28	4.29	1	7.49	0	0	0	1.46387	Suweonensis survey 282	63	282	36.78457103210224	126.88493599376	282	0
627	1	2016	Jun 1	22:30	20.7	76.4	0	0	0	1	1013.1	2	19	21.8	8.6	692	10.1	48	3	1	2	0	1	1	1	1	0		6.28	4.29	1	7.49	0	0	0	1.46387	Suweonensis survey 282	63	282	36.78457103210224	126.88493599376	282
232	0	2014	64	23.1	19.4	94.9	1	4	0	1	1021	2	56	23.3	450	8.9	9.3	1	3	3	3	0	1	1	1	1	0	19.56	11.9	4.92	1	7.64	2.27	1	1	2.4187	Suweonensis survey 284	64	284	36.72813924476943	126.8651130635181	284
437	0	2015	42148	20.350000000000001	20.35	17.5	46.7	1	0	2	1030	3	34	17.6	8.3	861	10.5	2	3	1	2	0	1	1	1	1	0		11.9	4.92	1	7.64	2.27	1	1	2.4187	Suweonensis survey 284	64	284	36.72813924476943	126.8651130635181	284	0
628	1	2016	June 1	23:20	20.7	79.53	0	0	0	1	1012.5	2	19	21.3	8.5	1160	12	1	3	3	3	0	1	1	1	1	0		11.9	4.92	1	7.64	2.27	1	1	2.4187	Suweonensis survey 284	64	284	36.72813924476943	126.8651130635181	284
233	0	2014	45	23.5	19.1	74.3	1	0	0	1	1028	2	6	20	8.5	280	7.3	2	3	1	1	0	1	1	1	1	0	19.46	3.93	4.43	1	5.13	4.15	1	1	0.887133	Suweonensis Survey 286	45	286	37.00342240526926	127.2821627837951	286
438	0	2015	14-6	18.399999999999999	24.4	64.6	2	4	0	5310	1022	5	8	22.7	8.8	199	7	7	1	0	0	0	1	1	0	0	0		3.93	4.43	1	5.13	4.15	1	1	0.887133	Suweonensis Survey 286	45	286	37.00342240526926	127.2821627837951	286	0
629	1	2016	Jun 16	21:50	20.96	81.79	0	4	0	1	1005.5	3	85	27.3	7.9	423	7.2	4	31	3	0	0	1	1	1	0	0		3.93	4.43	1	5.13	4.15	1	1	0.887133	Suweonensis survey 286	45	286	37.00342240526926	127.2821627837951	286
234	0	2014	65	0.5	20.6	88.6	1	4	0	1	1018	3	56	22	8.6	258	7	1	2	2	1	0	1	1	1	1	0	19.56	3.93	4.43	1	5.13	4.15	1	1	0.887133	Suweonensis Survey 287	65	287	37.00342240526926	127.2821627837951	287
439	0	2015	14-6	19.2	23.4	66.6	1	4	0	934	1020	5	8	24.1	8.1	947	13	36	3	0	1	0	1	1	0	1	0		3.93	4.43	1	5.13	4.15	1	1	0.887133	Suweonensis Survey 287	65	287	37.00342240526926	127.2821627837951	287	0
630	1	2016	May 27	21:15	20.8	59.57	1	2	0	1	1010.7	2	71	22.8	8.7	267	13.15	28	3	1	2	0	1	1	1	1	0		3.93	4.43	1	5.13	4.15	1	1	0.887133	Suweonensis survey 287	65	287	37.00342240526926	127.2821627837951	287
27	1	2014	46	20.399999999999999	25.4	68.9	1	0	0	1	1021	4	12	24.8	8.1	1570	5	0	3	1	0	0	0	1	1	0	0	19.47	1	1.84	1	1.74	0.28	0	1	0.543478	Suweonensis survey 29	7	29	37.74748972940567	126.7803124748515	29
235	0	2014	65	1.5	19.5	91.4	3	4	0	1	1018	3	56	24.4	8.4	243	5	1	1	1	1	0	1	1	1	1	0	19.56	0.47	1.1	0	1.95	0.69	1	1	0.427273	Suweonensis Survey 291	65	291	37.00540182327647	127.299375744082	291
440	0	2015	14-6	21.45	22.8	73	1	4	0	372	1021	5	8	24.7	8	303	6.2	2	1	0	1	0	1	1	0	1	0		0.47	1.1	0	1.95	0.69	1	1	0.427273	Suweonensis Survey 291	65	291	37.00540182327647	127.299375744082	291	0
631	1	2016	Jun 16	20:30	21.76	76.33	1	4	0	1	1002.2	3	85	21.9	8	360	4.1	1	3	1	2	0	1	1	1	1	0		0.47	1.1	0	1.95	0.69	1	1	0.427273	Suweonensis survey 291	65	291	37.00540182327647	127.299375744082	291
236	0	2014	65	1.35	19.7	95.8	2	4	0	1	1019	2	56	20.4	8.4	226	8	3	3	2	3	0	1	1	1	1	0	19.56	2.47	3.67	0	0.53	0	0	1	0.673025	Suweonensis Survey 292	65	292	37.00540182327647	127.299375744082	292
441	0	2015	14-6	20	22.4	75	0	4	0	7	1021	5	8	24.3	8.6	107	15	109	3	1	3	0	1	1	1	1	0		2.47	3.67	0	0.53	0	0	1	0.673025	Suweonensis Survey 292	65	292	37.00540182327647	127.299375744082	292	0
632	1	2016	Jun 16	21:00	20.71	81.52	2	4	0	1	1002.4	3	85	24.3	8	292	16.3	86	3	3	3	0	1	1	1	1	0		2.47	3.67	0	0.53	0	0	1	0.673025	Suweonensis survey 292	65	292	37.00540182327647	127.299375744082	292
237	1	2014	65	2.0499999999999998	19.3	91.8	1	4	0	1	1018	2	56	20.1	8.4	192	6.15	0	3	2	2	0	0	1	1	1	0	19.56	0.84	2.54	1	4.17	1.19	1	1	0.330709	Suweonensis Survey 294	65	294	37.01582819740052	127.3024239133337	294
238	1	2014	65	2.2999999999999998	18.9	98.9	1	4	0	1	1017	2	56	20.5	8.1	355	5.3	0	2	1	0	0	0	1	1	0	0	19.56	0.68	2.04	1	3.51	5.12	1	1	0.333333	Suweonensis Survey 295	65	295	37.02825559850651	127.327784131755	295
239	1	2014	66	18.5	27.6	60.3	0	4	0	5290	1009	5	34	27.2	7.9	403	7	0	2	0	0	0	0	1	0	0	0	19.56	1	1.74	1	5.8	1.79	1	1	0.574713	Suweonensis Survey 297	66	297	37.07431825067825	127.416744329865	297
240	1	2014	66	18.3	28.2	59.9	4	4	0	9080	1009	5	34	28	8.3	179	6	0	1	0	0	0	0	1	0	0	0	19.56	1.87	3.07	1	4.47	1.91	1	1	0.609121	Suweonensis Survey 298	66	298	37.08047908493949	127.4435389397434	298
3	1	2014	36	19.149999999999999	25.1	47.3	3	3	0	3211	1020	5	42	23.5	7.8	187	13.3	0	3	1	0	0	0	1	1	0	0	19.39	0.4	1.08	0	0	2.93	0	0	0.37037	Suweonensis survey 3	1	3	37.89528	126.780379	3
28	1	2014	46	21	23.1	69	2	0	0	1	1026	3	12	24.4	8.6	1160	8	0	3	2	0	0	0	1	1	0	0	19.47	0.64	2.36	1	2.33	0.91	0	1	0.271186	Suweonensis survey 30	7	30	37.73151696152700	126.8012284433162	30
241	0	2014	66	19.100000000000001	26	70.8	0	4	0	1952	1019	5	34	26.8	8.2	365	7.3	1	1	0	1	0	1	1	0	1	0	19.56	0.57	0.98	1	3.35	0	1	1	0.581633	Suweonensis Survey 300	67	300	37.10280459250081	127.4476127597324	300
442	0	2015	8-6	23.3	19.1	76.4	0	0	0	1	1019	2	57	18.7	8.4	475	8.2	0	3	3	1	0	0	1	1	1	0		0.57	0.98	1	3.35	0	1	1	0.581633	Suweonensis Survey 300	67	300	37.10280459250081	127.4476127597324	300	0
633	1	2016	May 28	23:45	18.2	86.43	1	0	0	1	1001.5	2	61	20.2	8.5	346	6	0	3	3	3	0	0	1	1	1	0		0.57	0.98	1	3.35	0	1	1	0.581633	Suweonensis survey 300	67	300	37.10280459250081	127.4476127597324	300
242	1	2014	66	19.3	25.4	63.8	3	4	0	699	1011	5	34	26.4	8.2	523	5	0	1	0	0	0	0	1	0	0	0	19.56	1.49	1.71	1	2.83	0.65	1	1	0.871345	Suweonensis Survey 301	67	301	37.11963429571588	127.4121986002086	301
243	1	2014	66	19.55	24.3	65.4	1	4	0	195	1011	5	34	25.6	8.5	21.8	6	0	1	0	0	0	0	1	0	0	0	19.56	2.24	2.06	1	2.33	0.77	1	1	1.08738	Suweonensis Survey 302	67	302	37.11963429571588	127.4121986002086	302
244	1	2014	66	20.2	22.9	78	1	4	0	1	1013	4	34	24.4	9.4	230	6	0	2	0	0	0	0	1	0	0	0	19.56	3.04	5.45	1	5.55	2.32	1	1	0.557798	Suweonensis Survey 305	68	305	37.10371930206297	127.4750505519761	305
245	0	2014	66	20.399999999999999	22.3	82.8	2	4	0	1	1015	3	37	25.5	8.3	312	6	1	2	1	0	0	1	1	1	0	0	19.56	1.35	3.02	1	3.49	0	0	1	0.44702	Suweonensis Survey 307	68	307	37.10343453723351	127.5261231185429	307
443	0	2015	8-6	22.45	18.8	82.5	3	0	0	1	1019	2	57	21.9	8.3	393	5.4	1	3	1	0	0	1	1	1	0	0		1.35	3.02	1	3.49	0	0	1	0.44702	Suweonensis Survey 307	68	307	37.10343453723351	127.5261231185429	307	0
634	1	2016	May 28	22:45	19	86.43	0	0	0	1	1003.3	3	61	19	7.2	330	5	3	3	1	1	0	1	1	1	1	0		1.35	3.02	1	3.49	0	0	1	0.44702	Suweonensis survey 307	68	307	37.10343453723351	127.5261231185429	307
246	0	2014	66	21.1	21.9	84.7	2	4	2	1	1015	2	47	23	8.1	405	5	3	2	0	0	0	1	1	0	0	0	19.56	3.76	2.61	1	5.55	1.21	0	1	1.44061	Suweonensis Survey 308	68	308	37.09380153394960	127.5407182295643	308
444	0	2015	8-6	23	18.6	81.3	2	0	0	1	1019	2	57	18.3	8.4	332	7	3	3	3	1	0	1	1	1	1	0		3.76	2.61	1	5.55	1.21	0	1	1.44061	Suweonensis Survey 308	68	308	37.09380153394960	127.5407182295643	308	0
635	1	2016	May 28	23:10	19.2	84.09	0	0	0	1	1003.2	3	61	18.2	8.7	424	5	4	2	1	1	0	1	1	1	1	0		3.76	2.61	1	5.55	1.21	0	1	1.44061	Suweonensis survey 308	68	308	37.09380153394960	127.5407182295643	308
247	0	2014	66	21.4	21.7	87.9	1	4	1	1	1018	2	37	22.5	8.5	235	5	9	2	2	2	0	1	1	1	1	0	19.56	4.16	3.46	1	4.73	7.22	0	1	1.20231	Suweonensis Survey 309	68	309	37.10392492481661	127.5723840622814	309
445	0	2015	9-6	22.45	19.4	79.5	2	0	0	1	1020	2	57	20.9	8.5	380	15	30	3	2	1	0	1	1	1	1	0		4.16	3.46	1	4.73	7.22	0	1	1.20231	Suweonensis Survey 309	68	309	37.10392492481661	127.5723840622814	309	0
636	1	2016	May 28	22:10	22.8	75.83	1	0	0	1	1003.8	2	61	21.7	8.4	467	10.1	20	3	1	1	0	1	1	1	1	0		4.16	3.46	1	4.73	7.22	0	1	1.20231	Suweonensis survey 309	68	309	37.10392492481661	127.5723840622814	309
29	1	2014	46	21.3	22.2	73	1	0	0	2	1028	3	12	23.6	8.7	592	5	0	3	3	0	0	0	1	1	0	0	19.47	1.68	3.48	1	2.61	0.12	1	1	0.482759	Suweonensis survey 31	7	31	37.72161166262493	126.8220244098133	31
248	1	2014	41	23.1	15.3	58	1	0	0	1	1013	2	2	16.8	8.1	345	5.3	0	3	3	0	0	0	1	1	0	0	19.43	8.79	7.23	1	6.64	5.49	1	1	1.21577	Suweonensis Survey 310	69	310	37.08537347405842	127.5876951844208	310
249	1	2014	42	0.3	15.7	55	3	0	0	1	1013	2	2	15.7	7.9	780	5	0	3	3	0	0	0	1	1	0	0	19.44	1.51	1.73	1	2.89	1.43	1	1	0.872832	Suweonensis Survey 314	70	314	36.96813565693513	127.5378079068357	314
250	1	2014	68	21.3	21.9	85.1	1	4	1	1	1017	2	16	22.8	8.5	160	5	0	2	1	1	0	0	1	1	1	0	19.57	1.8	3.26	1	4.31	0.62	1	1	0.552147	Suweonensis Survey 318	71	318	36.87586126170033	127.5035175070801	318
251	0	2014	68	21	22.2	80.9	0	4	1	1	1019	2	16	22.8	8.4	201	13.45	4	3	1	0	0	1	1	1	0	0	19.57	4.72	4.19	1	6.69	0.78	1	1	1.12649	Suweonensis Survey 319	71	319	36.86043320146364	127.4879297503974	319
446	0	2015	9-6	18.55	25.4	50.8	4	4	0	8760	1015	5	87	25.2	8.5	291	11	9	0	0	0	0	1	0	0	0	0		4.72	4.19	1	6.69	0.78	1	1	1.12649	Suweonensis Survey 319	71	319	36.86043320146364	127.4879297503974	319	0
637	1	2016	Jun 14	01:00	22.56	79.6	1	2	0	1	1001	2	71	21.1	8.2	267	11.3	7	3	2	0	0	1	1	1	0	0		4.72	4.19	1	6.69	0.78	1	1	1.12649	Suweonensis survey 319	71	319	36.86043320146364	127.4879297503974	319
252	1	2014	68	20.45	21.4	80.8	2	4	0	1	1015	3	16	23.3	8.6	243	5	0	3	2	2	0	0	1	1	1	0	19.57	3.48	4.02	1	4.7	1.47	1	1	0.865672	Suweonensis Survey 320	71	320	36.83622041166231	127.4842121833474	320
253	0	2014	68	20.25	22.6	76.7	2	4	0	13	1013	4	16	23.2	9	149	5	0	3	0	1	0	0	1	0	1	0	19.57	2.41	3.88	1	6.46	1.18	1	1	0.621134	Suweonensis Survey 322	71	322	36.85629375559992	127.4624770055717	322
447	1	2015	9-6	19.149999999999999	24.8	52.2	4	4	0	8240	1015	5	87	24.9	8.4	678	10	0	0	0	0	0	0	0	0	0	0		2.41	3.88	1	6.46	1.18	1	1	0.621134	Suweonensis Survey 322	71	322	36.85629375559992	127.4624770055717	322	0
254	1	2014	68	20.03	21.4	71.2	2	4	0	84	1011	4	6	25.3	8.7	133	6.45	0	1	0	0	2	0	1	0	0	1	19.57	2.48	2.43	1	0	1.14	0	1	1.02058	Suweonensis Survey 323	71	323	36.86933420732413	127.4365730797154	323
255	1	2014	68	21.45	21.8	82.1	2	4	0	1	1017	2	16	22.8	8.2	494	5	0	3	1	0	0	0	1	1	0	0	19.57	1.88	2.59	1	3.8	0.35	0	1	0.725869	Suweonensis Survey 324	71	324	36.87104091619126	127.4795090483508	324
256	1	2014	68	22.15	20.2	82.7	2	4	0	1	1017	3	16	22	8.3	424	6	0	3	2	0	0	0	1	1	0	0	19.57	2.87	2.79	0	2.93	1.71	0	1	1.02867	Suweonensis Survey 325	72	325	36.89389288761572	127.4607695963866	325
257	1	2014	68	22	20.7	82.7	1	4	0	1	1016	3	16	22.5	8.1	643	5.3	0	3	2	0	0	0	1	1	0	0	19.57	1.22	2.02	1	2	0.7	0	1	0.60396	Suweonensis Survey 326	72	326	36.90632679559595	127.4577613265841	326
258	1	2014	68	22.3	20.8	85.7	1	4	0	1	1017	2	16	21.8	8.2	554	5	0	3	2	1	0	0	1	1	1	0	19.57	7.74	7.41	1	3.49	11.61	1	1	1.04453	Suweonensis Survey 327	72	327	36.91860604915070	127.4510732156651	327
30	1	2014	47	0.1	18.7	82.6	1	0	0	2	1030	2	12	21.5	8.6	354	5	0	2	1	0	0	0	1	1	0	0	19.47	0.46	1.84	0	1.94	0	1	1	0.25	Suweonensis survey 33	9	33	37.71370261869096	126.8369493743581	33
259	1	2014	68	22.50	20.8	88.6	0	4	0	1	1014	3	16	21.5	8.3	288	7	0	3	0	0	0	0	1	0	0	0	19.57	1.4	2.96	1	0	0.96	1	1	0.472973	Suweonensis Survey 330	72	330	36.95228056850974	127.4606227581885	330
260	1	2014	68	23.15	20.5	87.4	1	4	0	1	1015	3	16	21.9	8.3	757	5.3	0	1	1	0	0	0	1	1	0	0	19.57	3.36	2.34	0	2.44	0.43	0	1	1.4359	Suweonensis Survey 331	73	331	36.94531858520492	127.4808707992493	331
261	1	2014	69	0.05	20.1	89.3	1	4	1	1	1015	3	16	21.3	9.2	656	5	0	3	2	1	0	0	1	1	1	0	19.57	1.8	2.35	0	2.64	1.05	0	1	0.765957	Suweonensis Survey 334	73	334	36.98164657631083	127.4925038714176	334
262	1	2014	69	23.5	20.3	91.5	1	4	0	1	1015	3	16	21.4	8.3	646	5	0	2	1	0	0	0	1	1	0	0	19.57	2.54	5.48	1	0	1.03	1	1	0.463504	Suweonensis Survey 335	73	335	36.98164657631083	127.4925038714176	335
263	1	2014	41	21	18.5	44.7	1	0	0	1	1009	2	2	18.3	8.6	242	6	0	3	3	0	0	0	1	1	0	0	19.43	1.1	2.86	1	3.21	0.71	1	1	0.384615	Suweonensis Survey 338	74	338	36.98558578423944	127.7732104311308	338
264	0	2014	41	20.3	18.5	49.9	0	0	0	1	1009	2	2	17.6	8.3	633	10	10	3	2	0	0	1	1	1	0	0	19.43	2.92	5.7	1	6.5	1.54	0	1	0.512281	Suweonensis Survey 339	74	339	36.98558578423944	127.7732104311308	339
448	0	2015	9-6	17.350000000000001	28.4	42.1	3	4	0	24100	1008	5	57	28.2	9.2	263	11.3	32	0	0	0	0	1	0	0	0	0		2.92	5.7	1	6.5	1.54	0	1	0.512281	Suweonensis Survey 339	74	339	36.98558578423944	127.7732104311308	339	1
638	1	2016	Jun 14	23:20	23.83	72.06	0	4	0	1	998.4	3	71	21.2	8.1	492	5	0	3	2	0	0	0	1	1	0	0		2.92	5.7	1	6.5	1.54	0	1	0.512281	Suweonensis survey 339	74	339	36.98558578423944	127.7732104311308	339	Quarry
493	0	2015	9-6	18.25	27	51.3	4	4	0	24700	1009	5	57	27.4	9.7	378	7	6	0	0	0	0	1	0	0	0	0										Suweonensis Survey 339b	74	339b	36.98201000000000	127.7746450000000	339b	0
639	1	2016	Jun 14	23.00	23.68	70.93	1	4	0	1	977.7	2	71	21.5	8.2	387	13	22	3	3	0	0	1	1	1	0	0										Suweonensis survey 339b	74	339b	36.98201000000000	127.7746450000000	339b	Huge quarries
494	1	2015	9-6	18.399999999999999	26.7	53.7	4	4	0	17800	1009	5	57	27.1	9.9	249	5	0	0	0	0	0	0	0	0	0	0										Suweonensis Survey 339c	74	339c			339c	0
265	0	2014	41	20	19.6	43	1	0	0	11	1009	4	2	17.7	8.8	424	5.15	6	3	1	0	0	1	1	1	0	0	19.43	4.34	2.29	1	5.07	0	0	1	1.8952	Suweonensis Survey 340	74	340	36.98071427614843	127.8080184272944	340
449	0	2015	9-6	18	27.6	51.2	4	4	0	28300	1010	5	57	27.2	8.5	559	11	47	0	0	0	0	1	0	0	0	0		4.34	2.29	1	5.07	0	0	1	1.8952	Suweonensis Survey 340	74	340	36.98071427614843	127.8080184272944	340	0
640	1	2016	Jun 15	00:05	23.84	71.14	0	4	0	1	998.5	2	71	24.2	8.2	499	5.1	42	3	3	0	0	1	1	1	0	0		4.34	2.29	1	5.07	0	0	1	1.8952	Suweonensis survey 340	74	340	36.98071427614843	127.8080184272944	340
495	0	2015	9-6	18.149999999999999	27.3	51.2	4	4	0	26400	1010	5	57	27.2	8.5	847	5	7	0	0	0	0	1	0	0	0	0										Suweonensis Survey 340b	74	340b	36.97476900000000	127.784766	340b	1
641	1	2016	Jun 15	00:30	23.94	72.3	0	4	0	1	997.8	2	71	24.3	8.2	339	6.1	8	3	2	0	0	1	1	1	0	0										Suweonensis survey 340b	74	340b	36.97476900000000	127.784766	340b
266	0	2014	41	19.3	20.4	41.6	1	0	0	855	1008	5	2	20.1	8.9	383	7.3	1	1	0	0	0	1	1	0	0	0	19.43	1	2.64	1	2.77	0.72	1	1	0.378788	Suweonensis Survey 341	74	341	36.98071427614843	127.8080184272944	341
450	0	2015	9-6	17.2	27.3	49	4	4	0	25600	1009	5	57	28	9.8	312	5	1	0	0	0	0	1	0	0	0	0		1	2.64	1	2.77	0.72	1	1	0.378788	Suweonensis Survey 341	74	341	36.98071427614843	127.8080184272944	341	0
642	1	2016	Jun 14	23.10	23.36	74.93	1	0	0	1	998.5	2	71	25	8	733	5	1	3	3	0	0	1	1	1	0	0		1	2.64	1	2.77	0.72	1	1	0.378788	Suweonensis survey 341	74	341	36.98071427614843	127.8080184272944	341	Quarry
267	1	2014	41	19.100000000000001	20.6	38.4	0	0	0	3050	1007	5	2	20.6	8.3	341	7	0	2	0	0	0	0	1	0	0	0	19.43	0.34	1.1	1	1.11	0	1	1	0.309091	Suweonensis Survey 342	74	342	36.96692504996769	127.8514459137389	342
268	1	2014	41	18.25	25.1	32.5	1	0	0	6810	1009	5	2	23.6	8.6	207	6	0	1	0	0	0	0	1	0	0	0	19.43	0.44	1.64	1	1.23	0	1	1	0.268293	Suweonensis Survey 346	74	346	36.97056890890669	127.9025374720003	346
269	1	2014	66	1.2	18.2	88.7	2	4	0	1	1015	2	40	20	8.3	390	5.3	0	2	1	0	0	0	1	1	0	0	19.56	1.63	5.07	1	0.25	3.03	1	1	0.321499	Suweonensis Survey 347	75	347	37.12583167702395	127.540457987086	347
270	1	2014	65	1.5	18.3	89.1	2	4	0	1	1017	4	40	19.7	8.3	289	5.15	0	2	1	0	0	0	1	1	0	0	19.56	3.67	4.1	1	6.15	6.16	1	1	0.895122	Suweonensis Survey 349	75	349	37.14693215804940	127.5063056658010	349
31	0	2014	46	22.45	20.3	78.6	1	0	0	2	1030	3	12	21.8	8.6	440	6	4	3	2	1	0	1	1	1	1	0	19.47	1	1.52	1	0.43	0.23	0	1	0.657895	Suweonensis survey 35	8	35	37.69785879179661	126.7154428870719	35
370	0	2015	30-5	22.35	16.9	78.8	4	3	0	1	1025	3	81	18.3	8.7	786	10	0	3	1	1	0	0	1	1	1	0		1	1.52	1	0.43	0.23	0	1	0.657895	Suweonensis survey 35	8	35	37.69785879179661	126.7154428870719	35	0
561	1	2016	Jun 7	23:55	20.05	83.31	1	0	0	1	1013.9	3	8	21.8	7.7	794	3	0	2	1	0	0	0	1	1	0	0		1	1.52	1	0.43	0.23	0	1	0.657895	Suweonensis survey 35	8	35	37.69785879179661	126.7154428870719	35
271	1	2014	66	2.2999999999999998	18.2	89	0	4	0	1	1019	1	40	19.4	8.4	230	7	0	2	1	1	0	0	1	1	1	0	19.56	3	2.2	1	2.32	0.88	0	1	1.36364	Suweonensis Survey 353	75	353	37.20539814914727	127.507738865965	353
272	1	2014	66	2.2999999999999998	18.2	89	0	4	0	1	1019	1	40	19.4	8.4	230	5.45	0	0	1	1	0	0	0	1	1	0	19.56	0.76	2.73	1	0	0.55	0	1	0.278388	Suweonensis Survey 354	75	354	37.19617557392602	127.472018841734	354
273	1	2014	63	20.45	23.6	76.5	1	0	0	1	1011	4	67	25.2	8.2	404	5	0	2	1	0	0	0	1	1	0	0	19.56	1.5	5.1	1	0	3.05	1	1	0.294118	Suweonensis Survey 357	76	356	37.19617557392602	127.472018841734	357
274	1	2014	63	21.10	22.3	81.4	0	0	0	1	1010	2	67	23.7	8.1	472	5	0	2	0	0	0	0	1	0	0	0	19.56	2.1	2.73	1	2.06	5.36	1	1	0.769231	Suweonensis Survey 358	76	357	37.20724527000251	127.4449413314854	358
275	1	2014	63	20.55	23.6	75.5	0	0	0	1	1010	3	67	24.7	8.2	439	5	0	3	0	0	0	0	1	0	0	0	19.56	2.42	1.62	0	1.34	0	0	1	1.49383	Suweonensis Survey 359	76	358	37.23021743653041	127.459665424851	359
32	0	2014	46	23	20.8	78.6	0	0	0	2	1030	3	2	21.4	8.6	316	5.3	1	3	2	0	0	1	1	1	0	0	19.47	5.44	4.07	1	2.9	0	1	1	1.33661	Suweonensis survey 36	8	36	37.68289025090705	126.7073613675324	36
371	0	2015	30-5	21.55	17.2	77.3	0	4	0	1	1025	3	86	18.5	9.9	276	15	0	3	2	0	0	0	1	1	0	0		5.44	4.07	1	2.9	0	1	1	1.33661	Suweonensis survey 36	8	36	37.68289025090705	126.7073613675324	36	1
562	1	2016	Jun 8	00:15	19.48	85.46	1	0	0	1	1014	3	8	18.4	8.2	518	14.2	2	3	2	1	0	1	1	1	1	0		5.44	4.07	1	2.9	0	1	1	1.33661	Suweonensis survey 36	8	36	37.68289025090705	126.7073613675324	36
276	1	2014	63	20.3	24.5	69.1	0	2	0	12	1012	4	67	25.7	8.2	457	5	0	2	1	0	0	0	1	1	0	0	19.56	0.7	1.32	1	1.18	0	0	0	0.530303	Suweonensis Survey 360	76	359	37.27208943036711	127.5074893073725	360
277	1	2014	63	19.399999999999999	25.9	64.6	0	4	0	1153	1011	5	67	26.3	8.3	213	10.45	0	1	0	0	0	0	1	0	0	0	19.56	1.42	2.08	0	1.95	0.82	0	1	0.682692	Suweonensis Survey 361	77	361	37.30101585512782	127.4668156491767	361
278	1	2014	63	19.149999999999999	27.6	52.6	0	4	0	4690	1011	5	67	27.2	8.3	663	15	0	1	0	0	0	0	1	0	0	0	19.56	2.48	3.12	0	3.61	0.59	0	1	0.794872	Suweonensis Survey 362	77	362	37.29712014211349	127.4931717040716	362
279	1	2014	63	19	28.4	52.4	0	4	0	6076	1011	5	67	28.1	8.3	552	6.15	0	1	0	0	0	0	1	0	0	0	19.56	3.91	1.78	1	1.8	0	0	1	2.19663	Suweonensis Survey 363	77	363	37.30484118080646	127.5274240568466	363
280	1	2014	63	18.350000000000001	29.9	45	0	4	0	11856	1011	5	67	28.2	8.5	206	5	0	1	0	0	0	0	1	0	0	0	19.56	2.32	3.94	1	4.16	0.74	1	1	0.588832	Suweonensis Survey 364	78	364	37.31888059341473	127.5451663401148	364
281	1	2014	63	18	28.1	43.6	0	4	0	30700	1010	5	67	28.6	8.1	332	9.3	0	1	0	0	0	0	1	0	0	0	19.56	3.15	3.3	1	8.8	1.96	1	1	0.954545	Suweonensis Survey 366	78	366	37.35033099999999	127.572373	366
282	1	2014	63	17	26.9	49.8	1	4	0	22300	1010	5	67	29.7	8.9	226	15	0	0	0	0	0	0	0	0	0	0	19.56	1.4	2.55	0	2.61	0.44	0	1	0.54902	Suweonensis Survey 368	78	368	37.27812092298631	127.5695653228762	368
283	1	2014	63	17.25	28.6	40.7	1	4	0	27500	1010	5	67	29.9	8.1	358	6	0	1	0	0	0	0	1	0	0	0	19.56	1.35	2.75	1	3.03	1.56	1	1	0.490909	Suweonensis Survey 369	78	369	37.26661326400501	127.5814961446468	369
33	1	2014	46	23.1	19.9	89.7	1	0	0	1	1030	2	12	22.5	8.6	353	5.3	0	3	2	0	0	0	1	1	0	0	19.47	3.28	2.74	0	2.27	0	0	1	1.19708	Suweonensis survey 37	8	37	37.67440139409359	126.7207569689611	37
284	1	2014	61	21.3	19.4	72.8	0	0	0	1	1019	3	86	19.8	8.2	522	7.15	0	3	1	0	0	0	1	1	0	0	19.55	2.1	2.41	1	2.18	0.69	1	1	0.871369	Suweonensis Survey 371	79	371	37.24729174916986	127.5710998893415	371
285	1	2014	61	20.45	20.9	65.6	1	0	0	1	1017	3	86	21.6	9.1	157	7	0	3	1	0	0	0	1	1	0	0	19.55	0.7	2.36	1	2.84	0.69	1	1	0.29661	Suweonensis Survey 373	79	373	37.23383157520382	127.5648023288057	373
286	1	2014	61	21.05	20.1	69.3	2	0	0	1	1018	3	86	20.9	8.4	300	5	0	3	0	0	0	0	1	0	0	0	19.55	0.99	1.85	1	1.79	0.31	0	1	0.535135	Suweonensis Survey 374	79	374	37.23383157520382	127.5648023288057	374
287	1	2014	61	20.3	23.5	61.1	1	0	0	3	1015	4	86	21.8	9.1	163	6.15	0	3	0	0	0	0	1	0	0	0	19.55	1.33	2.54	1	4.89	0.4	0	1	0.523622	Suweonensis Survey 376	79	376	37.22077473001795	127.5529341097145	376
288	1	2014	61	22.1	19.4	73.4	0	0	0	1	1019	3	86	19.7	8.1	781	11.3	0	3	0	0	0	0	1	0	0	0	19.55	0.2	1.64	1	1.72	0	0	1	0.121951	Suweonensis Survey 377	80	377	37.20173895808903	127.5393274120238	377
289	1	2014	61	22.4	18.1	76.5	0	0	0	1	1019	3	86	19.1	8.6	446	5	0	3	1	0	0	0	1	1	0	0	19.55	2.64	2.96	1	3.74	1.2	0	1	0.891892	Suweonensis Survey 378	80	378	37.19644210343904	127.5586110199215	378
290	1	2014	61	21.4	19.3	74.3	0	0	0	1	1016	3	86	21	8.6	228	5	0	3	1	0	0	0	1	1	0	0	19.55	1	2.61	1	0	2.94	0	1	0.383142	Suweonensis Survey 379	79	379	37.24952614309057	127.5918326062618	379
34	1	2014	46	22.15	22.4	71.5	0	0	0	1	1021	3	12	23.2	8.7	44.9	5.3	0	3	2	0	0	0	1	1	0	0	19.47	0.54	2.62	1	1.92	0	0	1	0.206107	Suweonensis survey 38	8	38	37.69067539872229	126.7360429092167	38
291	1	2014	61	23	18.3	75.2	0	0	0	1	1017	3	68	18.7	8.3	635	5	0	3	1	0	0	0	1	1	0	0	19.55	0.86	1.74	1	2	0.56	1	1	0.494253	Suweonensis Survey 381	80	381	37.17368719636922	127.5583655116483	381
292	1	2014	66	3	17.1	90.2	1	4	0	1	1017	2	40	20	8.4	564	8.3	0	1	0	0	0	0	1	0	0	0	19.56	0.63	1.61	1	0	0.54	0	1	0.391304	Suweonensis Survey 382	75	382	37.14889067146717	127.5627721701431	382
293	1	2014	61	23.2	16.9	80.8	0	0	0	1	1017	3	86	18.4	8.5	266	5.3	0	3	2	0	0	0	1	1	0	0	19.55	2.18	2.85	1	0	2.01	0	1	0.764912	Suweonensis Survey 383b	80	383b	37.13560896101046	127.5994413402480	383b
294	0	2014	65	22.25	19.8	96.3	0	4	0	1	1016	2	40	21.7	8.3	383	6.3	5	2	1	1	0	1	1	1	1	0	19.56	4.24	3.48	1	1.37	0.51	0	1	1.21839	Suweonensis Survey 386	81	386	37.09505236483977	127.619455191301	386
451	0	2015	9-6	21.5	21	71.2	4	0	0	1	1020	2	57	23.6	8.3	850	9.3	39	3	3	0	0	1	1	1	0	0		4.24	3.48	1	1.37	0.51	0	1	1.21839	Suweonensis Survey 386	81	386	37.09505236483977	127.619455191301	386	0
643	1	2016	May 28	21:10	23.3	75.4	0	0	0	1	1004.6	4	61	22.4	8.7	369	10.4036	36	3	1	1	0	1	1	1	1	0		4.24	3.48	1	1.37	0.51	0	1	1.21839	Suweonensis survey 386	81	386	37.09505236483977	127.619455191301	386
295	1	2014	65	22.55	20.6	85.5	0	4	0	1	1015	3	40	21.1	8.2	624	6.15	0	2	2	1	0	0	1	1	1	0	19.56	0.24	1.23	1	0.53	1.7	0	1	0.195122	Suweonensis Survey 387	81	387	37.10115211877469	127.6010853817097	387
296	1	2014	65	23.25	19.7	88.6	1	4	0	1	1015	2	40	21	8.4	308	10.3	0	3	3	1	0	0	1	1	1	0	19.56	2.31	2.37	0	2.65	0	1	1	0.974684	Suweonensis Survey 388	81	388	37.08322020841060	127.6394962308226	388
297	1	2014	65	23.5	19.3	87.6	0	4	0	1	1016	3	40	20.3	8.2	530	11.45	0	3	2	0	0	0	1	1	0	0	19.56	0.56	1.29	1	1.08	0	1	1	0.434109	Suweonensis Survey 389	81	389	37.08322020841060	127.6394962308226	389
298	1	2014	66	0.5	18.6	89.5	1	4	0	1	1018	3	40	21.3	8.3	327	5	0	2	2	0	0	0	1	1	0	0	19.56	1.18	1.95	1	1.03	0.28	0	1	0.605128	Suweonensis Survey 391	81	391	37.09692943829079	127.6364111725194	391
299	1	2014	66	0.15	18.6	91.7	1	4	0	1	1018	3	40	20.3	8.2	536	5	0	2	1	0	0	0	1	1	0	0	19.56	2.7	3.62	1	5.15	3.96	1	1	0.745856	Suweonensis Survey 392	81	392	37.10477490849270	127.6394713413641	392
300	1	2014	66	0.35	18.8	86.3	2	4	0	1	1015	2	40	20.3	8.3	337	5.3	0	3	0	2	0	0	1	0	1	0	19.56	0.6	2.06	1	0	3.92	0	0	0.291262	Suweonensis Survey 393	81	393	37.08920833295834	127.6597544073737	393
301	1	2014	65	20.100000000000001	23.9	71.2	1	4	0	42	1015	4	40	23.4	8	937	7.3	0	2	0	2	0	0	1	0	1	0	19.56	2.97	4.31	1	4.76	4.39	0	1	0.689095	Suweonensis Survey 394	82	394	37.11052244111869	127.6494342862432	394
302	1	2014	65	22	19.2	85.9	0	2	0	1	1016	2	40	21.6	8.4	295	5.3	0	3	2	0	0	0	1	1	0	0	19.56	0.9	2.7	1	0	7.69	1	1	0.333333	Suweonensis Survey 395	82	395	37.14589881451153	127.6513284995451	395
303	1	2014	65	21	21.7	74.4	1	4	0	1	1016	3	40	22.3	9.4	291	6	0	3	0	1	0	0	1	0	1	0	19.56	1.12	2.35	1	1.94	0.84	0	1	0.476596	Suweonensis Survey 398	82	398	37.15799487442866	127.6661866602916	398
304	1	2014	65	21.4	19.6	83.4	0	3	0	1	1014	2	40	21.1	8.3	274	10.15	0	2	0	0	0	0	1	0	0	0	19.56	1	2.37	1	0	2.95	1	0	0.421941	Suweonensis Survey 399	82	399	37.17035883665199	127.6248992777062	399
4	1	2014	36	22.4	17.3	64	0	2	0	1	1026	1	42	19.2	7.9	138	6	0	3	2	0	0	0	1	1	0	0	19.39	0.28	0.81	0	1.16	0.9	0	1	0.345679	Suweonensis survey 4	1	4	37.89830200000000	126.787904	4
35	1	2014	41	2.15	17.7	89.3	1	2	0	2	1021	2	7	17.6	7.9	387	5	0	2	2	0	0	0	1	1	0	0	19.43	0.639	1.32	1	1.19	0	0	1	0.484091	Suweonensis survey 40	10	40	37.62893000964285	126.8253321208862	40
305	1	2014	65	21.2	19.5	82.3	1	4	0	1	1016	2	40	19.7	8.4	284	10	0	3	2	2	0	0	1	1	1	0	19.56	0.57	0.93	1	0	0	0	1	0.612903	Suweonensis Survey 400	82	400	37.19267727941772	127.665663299767	400
306	1	2014	65	20.3	22	77.3	0	4	0	1	1015	4	40	22.5	8.9	328	15	0	3	1	2	0	0	1	1	1	0	19.56	1.34	1.93	1	2.2	0.53	1	0	0.694301	Suweonensis Survey 401	82	401	37.17765115101971	127.686266098465	401
307	0	2014	65	19.100000000000001	24	60.3	1	4	0	4570	1013	5	40	24.7	8.5	107	15	0	0	0	2	0	0	0	0	1	0	19.56	2.95	3.08	0	3.86	0.78	1	1	0.957792	Suweonensis Survey 402	83	402	37.21331900106721	127.7938895146047	402
452	1	2015	9-6	21.05	22.2	53.3	4	2	0	1	1019	2	57	22.2	8.8	166	5	0	3	0	0	0	0	1	0	0	0		2.95	3.08	0	3.86	0.78	1	1	0.957792	Suweonensis Survey 402	83	402	37.21331900106721	127.7938895146047	402	0
308	0	2014	65	18.399999999999999	24.6	55.9	1	4	0	10560	1012	5	40	25.2	8.3	213	8.3	7	0	0	0	0	1	0	0	0	0	19.56	3.45	3.76	1	4.57	1.07	0	1	0.917553	Suweonensis Survey 403	83	403	37.21331900106721	127.7938895146047	403
453	0	2015	9-6	20.350000000000001	23.3	55.4	4	2	0	1	1019	3	57	23.3	9	333	15	68	3	1	0	0	1	1	1	0	0		3.45	3.76	1	4.57	1.07	0	1	0.917553	Suweonensis Survey 403	83	403	37.21331900106721	127.7938895146047	403	0
644	1	2016	May 28	19:00	22.3	67.34	2	4	0	158	1004.4	5	61	21.4	9	328	7.2	72					1	0	0	0	0		3.45	3.76	1	4.57	1.07	0	1	0.917553	Suweonensis survey 403	83	403	37.21331900106721	127.7938895146047	403
645	1	2016	Jun 12	22:00	21.22	89	1	4	0	1	1008.3	2	51	22.9	8.1	1280	17.3	6	3	2	3	0	1	1	1	1	0										Suweonensis survey 404	83	404			404
309	1	2014	65	18.2	27.7	47.7	1	4	0	18820	1010	5	40	26.6	8	389	14.3	0	0	0	0	0	0	0	0	0	0	19.56	0.88	2.07	1	2.11	2.35	0	1	0.425121	Suweonensis Survey 405	83	405	37.29641534685166	127.836513805522	405
36	1	2014	41	2.4500000000000002	13.8	75.6	0	0	0	1	1020	3	42	14.9	7.8	491	5	0	1	1	0	0	0	1	1	0	0	19.43	0.76	2.02	1	2.31	0.56	1	1	0.376238	Suweonensis survey 41	3	41	37.81230699999999	126.9385813	41
37	1	2014	41	20.149999999999999	18.9	89.3	0	4	3	1	1020	2	7	19.9	8.8	165	12	0	3	1	0	0	0	1	1	0	0	19.43	0.89	1.47	1	2.27	2.47	0	1	0.605442	Suweonensis survey 42	11	42	37.93421040150040	126.8724314775765	42
38	1	2014	41	20.399999999999999	19.9	99.4	0	4	3	20	1018	3	7				5	0	3	0	0	0	0	1	0	0	0	19.43	0.77	1.83	1	1.11	2.18	0	1	0.420765	Suweonensis survey 43	11	43	37.93421040150040	126.8724314775765	43
39	1	2014	41	19.350000000000001	18.8	99.9	0	4	3	1	1020	5	7	19.3	8.6	639	9	0	2	1	0	0	0	1	1	0	0	19.43	0.83	1.07	1	1.81	0.96	0	1	0.775701	Suweonensis survey 44	11	44	37.96348308682407	126.8601990319878	44
40	1	2014	41	19.899999999999999	19.9	90.4	0	4	3	636	1018	5	7	20.4	8.6	559	9	0	1	0	0	0	0	1	0	0	0	19.43	2.1	2.53	1	4.87	0	1	1	0.83004	Suweonensis survey 45	11	45	37.97525534812331	126.8903519919889	45
41	1	2014	49	23.2	29	86.7	4	4	0	1	1025	3	35	20	8.2	1370	15.45	0	3	2	0	0	0	1	1	0	0	19.49	7.92	7.06	1	7.75	6.35	0	0	1.12181	Suweonensis survey 47	12	47	37.73774648450182	126.6320589133521	47
42	1	2014	49	23.55	18.1	88.4	3	3	0	1	1024	2	35	19.5	8.4	601	10.15	0	3	3	0	0	0	1	1	0	0	19.49	1.24	0.26	0	3.14	0.48	0	0	4.76923	Suweonensis survey 48	12	48	37.73774648450182	126.6320589133521	48
5	1	2014	36	23.15	15.3	79.7	0	2	0	1	1026	1	42	17.6	7.9	148	10	0	3	3	0	0	0	1	1	0	0	19.39	0.23	1.28	0	0	0.61	0	0	0.179688	Suweonensis survey 5	1	5	37.87645270222849	126.7716389972124	5
43	0	2014	50	0.35	18	91.9	3	3	0	1	1026	2	35	18.6	8.3	709	13	6	3	0	0	0	1	1	0	0	0	19.49	7.72	4.07	1	7.94	0	1	1	1.89681	Suweonensis survey 50	12	50	37.71405445829895	126.6401690301153	50
372	0	2015	2-6	22.05	19.9	53.7	0	4	0	1	1024	3	100	20.2	8.2	1180	15	4	3	1	1	0	1	1	1	1	0		7.72	4.07	1	7.94	0	1	1	1.89681	Suweonensis survey 50	12	50	37.71405445829895	126.6401690301153	50	0
563	1	2016	May 29	22:00	20.5	76.4	0	0	0	1	1008.8	3	61	21.2	9.1	534	9	11	3	2	2	0	1	1	1	1	0		7.72	4.07	1	7.94	0	1	1	1.89681	Suweonensis survey 50	12	50	37.71405445829895	126.6401690301153	50
44	1	2014	50	1.1000000000000001	17.6	90.4	4	2	0	1	1020	2	35	18.1	8.1	611	6	0	3	2	0	1	0	1	1	0	1	19.49	1.67	3.05	1	1.26	8.12	0	0	0.547541	Suweonensis survey 51	12	51	37.73302900000000	126.584109	51
45	1	2014	50	1.5	17.4	86.4	2	1	0	2	1025	3	35	17.2	8.2	563	7	0	2	3	0	0	0	1	1	0	0	19.49	1.16	2.07	1	1.91	1.56	0	1	0.560386	Suweonensis survey 53	13	53	37.73005805189293	126.5668334901968	53
46	0	2014	50	2.4500000000000002	16.9	91.8	1	1	0	1	1026	3	35	17.8	8.4	337	7.15	3	2	3	0	0	1	1	1	0	0	19.49	10.3	6.67	1	5.61	3.75	0	0	1.54423	Suweonensis survey 54	14	54	37.67237328466524	126.6299641477603	54
373	0	2015	28-5	21.55	22	54.4	1	0	0	1	1022	2	71	21	8.6	482	9	0	3	1	1	0	0	1	1	1	0		10.3	6.67	1	5.61	3.75	0	0	1.54423	Suweonensis survey 54	14	54	37.67237328466524	126.6299641477603	54	0
564	1	2016	May 29	23:20	20.5	84.56	1	0	0	1	1009.7	3	61	18.1	8.5	485	5	3	3	2	2	0	1	1	1	1	0		10.3	6.67	1	5.61	3.75	0	0	1.54423	Suweonensis survey 54	14	54	37.67237328466524	126.6299641477603	54	Roadwork
47	1	2014	50	2.2000000000000002	16.8	90.5	2	1	0	1	1025	2	2	18	8.3	530	10	0	3	3	0	0	0	1	1	0	0	19.49	1.39	0.49	1	2.18	2.77	0	1	2.83673	Suweonensis survey 56	14	56	37.66471312637759	126.5425123153842	56
48	1	2014	50	3.15	16.8	99.7	2	1	0	1	1026	2	35	17.8	8.3	435	9	0	3	3	1	0	0	1	1	1	0	19.49	8.22	4.17	1	2.46	2.48	0	1	1.97122	Suweonensis survey 57	14	57	37.61879828231138	126.5960362102249	57
49	1	2014	53	19.5	24.5	51	2	4	0	563	1018	5	73	25.7	8.4	471	6.3	0	1	0	0	0	0	1	0	0	0	19.51	4.95	4.06	1	5.3	6.14	1	1	1.21921	Suweonensis survey 59	15	59	37.6015322583184	126.7585824236705	59
6	1	2014	36	23.5	14.6	80.9	0	2	0	1	1026	3	42	16.5	7.7	229	8	0	3	2	0	0	0	1	1	0	0	19.39	0.14	0.97	0	0	0.79	0	0	0.14433	Suweonensis survey 6	1	6	37.86698275354485	126.7795666435399	6
50	1	2014	54	2	18.4	80.1	0	0	0	2	1023	3	73	19.5	8	4440	5	0	2	1	1	0	0	1	1	1	0	19.52	2.78	2.28	0	1.41	0.7	0	0	1.2193	Suweonensis survey 60	16	60	37.64225473625671	126.5144176962579	60
51	1	2014	53	1.45	17.9	80.4	2	0	0	1	1023	2	73	19.9	8	2150	5	0	3	2	1	2	0	1	1	1	1	19.51	1.51	3.08	1	3.34	0.98	0	1	0.49026	Suweonensis survey 61	16	61	37.64225499999999	126.5144180000000	61
52	1	2014	54	1	18.7	84.7	1	0	0	1	1024	2	73	19.4	8.2	192	7	0	3	2	1	0	0	1	1	1	0	19.52	1.96	2.61	1	1.92	0.74	0	1	0.750958	Suweonensis survey 62	16	62	37.64147699817179	126.4685259458253	62
53	1	2014	53	1.25	18.1	81.6	0	0	0	1	1024	2	73	21.6	8.2	744	8	0	3	2	2	0	0	1	1	1	0	19.51	3.4	2.64	0	1.64	3.8	0	0	1.28788	Suweonensis survey 63	16	63	37.64147699817179	126.4685259458253	63
54	0	2014	54	0.3	18.5	87.1	2	0	0	1	1024	2	73	19	8.2	1780	7.3	3	2	3	2	2	1	1	1	1	1	19.52	5.8	4.38	1	2.54	3.96	0	1	1.3242	Suweonensis survey 64	16	64	37.63904699999999	126.456042	64
374	0	2015	2-6	22.55	20.3	66.2	4	4	0	1	1025	3	100	18.8	8.2	1790	15	29	3	3	2	0	1	1	1	1	0		5.8	4.38	1	2.54	3.96	0	1	1.3242	Suweonensis survey 64	16	64	37.63904699999999	126.456042	64	0
565	1	2016	May 24	20:00	18.58	71.52	2	4	0	106	1011.9	5	94	16.7	8.4	505	9	30					1	0	0	0	0		5.8	4.38	1	2.54	3.96	0	1	1.3242	Suweonensis survey 64	16	64	37.63904699999999	126.456042	64
55	0	2014	54	0.1	18.5	80.5	1	0	0	1	1023	2	73	19.3	8.3	1350	10.3	8	1	1	2	0	1	1	1	1	0	19.52	5.3	3.78	1	4.05	6.8	0	1	1.40212	Suweonensis survey 65	16	65	37.64147699817179	126.4685259458253	65
375	0	2015	2-6	23.15	19.9	71.5	2	4	0	1	1025	3	100	18.8	8.1	1451	12.45	21	3	2	2	0	1	1	1	1	0		5.3	3.78	1	4.05	6.8	0	1	1.40212	Suweonensis survey 65	16	65	37.64147699817179	126.4685259458253	65	0
566	1	2016	May 24	20:40	16.17	81.75	3	4	0	1	1011.9	3	94	17.1	8.5	460	12	25	3	1	2	0	1	1	1	1	0		5.3	3.78	1	4.05	6.8	0	1	1.40212	Suweonensis survey 65	16	65	37.64147699817179	126.4685259458253	65
56	1	2014	53	23.2	17.9	83.3	1	0	0	1	1023	2	73	20	8.5	1260	10	0	3	2	2	3	0	1	1	1	1	19.51	3.83	4.24	1	1.99	1.97	0	1	0.903302	Suweonensis survey 66	17	66	37.71748188166549	126.4605425199951	66
57	1	2014	53	23.45	18.5	82.9	1	0	0	1	1023	2	73	19.6	8.5	1040	5	0	3	2	0	2	0	1	1	0	1	19.51	3.99	2.2	1	2.87	0.85	0	1	1.81364	Suweonensis survey 67	17	67	37.70016400000000	126.479208	67
58	1	2014	53	21.45	20	72.4	0	0	0	1	1021	2	73	22	8.4	1660	13	0	3	1	0	0	0	1	1	0	0	19.51	1.53	2.37	1	1.43	0	0	1	0.64557	Suweonensis survey 68	18	68	37.74737644113547	126.4460860769442	68
59	0	2014	53	21.1	20.1	64.7	1	0	0	1	1019	2	79	22.7	8.4	1050	6	7	3	2	2	0	1	1	1	1	0	19.51	11.61	4.05	1	0	1.65	0	1	2.86667	Suweonensis survey 69	18	69	37.74737644113547	126.4460860769442	69
376	0	2015	3-6	0.4	18	52.2	4	4	0	1	1026	3	100	17.1	8.1	1930	15	4	2	3	2	0	1	1	1	1	0		11.61	4.05	1	0	1.65	0	1	2.86667	Suweonensis survey 69	18	69	37.74737644113547	126.4460860769442	69	0
567	1	2016	May 29	18:00	22.1	68.8	3	4	0	15331	1007	5	51	23.6	8.9	385	19.45	27	1			1	1	1	0	0	1		11.61	4.05	1	0	1.65	0	1	2.86667	Suweonensis survey 69	18	69	37.74737644113547	126.4460860769442	69
7	0	2014	33	21.5	17.7	47.3	0	0	0	1	1009	2	75	18.3	8.3	118	14	27	3	2	1	0	1	1	1	1	0	19.37	1.25	2.13	0	2.35	1.35	0	1	0.586854	Suweonensis survey 7	2	7	37.85022539061034	126.7770292931781	7
361	0	2015	2-6	17.399999999999999	27.4	36.93	4	0	0	18210	1015	5	100	27.8	8.7	936	11	13	0	0	0	0	1	0	0	0	0		1.25	2.13	0	2.35	1.35	0	1	0.586854	Suweonensis survey 7	2	7	37.85022539061034	126.7770292931781	7	1
552	1	2016	Jun 2	20:10	22.7	53.21	1	1	0	173	1013.8	5	11	22.9	8.1	321	11.5	7					1	0	0	0	0		1.25	2.13	0	2.35	1.35	0	1	0.586854	Suweonensis survey 7	2	7	37.85022539061034	126.7770292931781	7	Roadwork
60	0	2014	53	22.3	19	75.8	1	0	0	1	1022	2	73	20.7	8.7	616	7.3	4	3	3	2	1	1	1	1	1	1	19.51	19.24	7.53	1	6.29	6.78	1	1	2.55511	Suweonensis survey 70	19	70	37.74798299999999	126.381151	70
377	0	2015	2-6	23.5	19.5	60.5	1	4	0	1	1026	3	100	18.8	8.1	1100	15	4	2	2	1	1	1	1	1	1	1		19.24	7.53	1	6.29	6.78	1	1	2.55511	Suweonensis survey 70	19	70	37.747983°	126.381151°	70	0
568	1	2016	May 29	20:00	22.5	79.9	0	0	0	39	1008	5	61	21	9.1	934	16	3	3				1	1	0	0	0		19.24	7.53	1	6.29	6.78	1	1	2.55511	Suweonensis survey 70	19	70	37.74798299999999	126.381151	70
61	0	2014	60	21.1	20.7	70.7	0	2	0	1	1024	4	94	22.2	9.1	329	10.15	3	3	2	0	0	1	1	1	0	0	19.54	2	3.08	0	3.17	0	0	1	0.649351	Suweonensis survey 70b	20	70b	37.79434969261232	126.4357887806401	70b
378	0	2015	28-5	21.2	21	47.6	0	0	0	1	1025	5	71	532	8.5	20.1	15	0	3	2	0		0	1	1	0	0		2	3.08	0	3.17	0	0	1	0.649351	Suweonensis survey 70b	20	70b	37.79434969261232	126.4357887806401	70b
569	1	2016	May 29	23:50	20.1	70.4	0	0	0	1	1009.3	3	61	20.5	8.3	576	5	0	3	2	1	0	0	1	1	1	0		2	3.08	0	3.17	0	0	1	0.649351	Suweonensis survey 70b	20	70b	37.79434969261232	126.4357887806401	70b	Roadwork 2014
62	1	2014	60	20.399999999999999	24.3	60	1	2	0	2	1021	4	94	23.8	8.4	358	7	0	2	1	1	0	0	1	1	1	0	19.54	0.79	1.2	0	2.74	0	0	1	0.658333	Suweonensis survey 70c	20	70c	37.79434969261232	126.4357887806401	70c
63	0	2014	60	21.4	20.1	78	0	1	0	1	1025	4	94	21.6	8.3	426	9.3	6	3	1	1	0	1	1	1	1	0	19.54	1.59	2.19	1	0	0	1	1	0.726027	Suweonensis survey 70d	20	70d	37.79434969261232	126.4357887806401	70d
379	0	2015	28-5	19.55	23.5	31	1	0	0	4	1023	5	71	18.3	8.1	2860	6.5	5	3	0	1	0	1	1	0	1	0		1.59	2.19	1	0	0	1	1	0.726027	Suweonensis survey 70d	20	70d	37.79434969261232	126.4357887806401	70d	0
570	1	2016	May 24	18:30	20.48	70.13	2	4	0	9740	1010.2	5	94	19.6	9.5	558	8	3					1	0	0	0	0		1.59	2.19	1	0	0	1	1	0.726027	Suweonensis survey 70d	20	70d	37.79434969261232	126.4357887806401	70d	Land conversion
64	1	2014	60	22.2	19.6	77.5	1	2	0	1	1025	3	94	20.1	8.3	791	5.15	0	3	2	1	0	0	1	1	1	0	19.54	5.56	4.41	1	4.12	0	1	1	1.26077	Suweonensis survey 70e	20	70e	37.79434969261232	126.4357887806401	70e
65	1	2014	60	22.4	19.5	77.2	1	2	0	1	1025	3	94	20	8.1	757	5.3	0	3	1	1	0	0	1	1	1	0	19.54	3.2	1.93	0	3.74	0.61	0	1	1.65803	Suweonensis survey 70i	20	70i	37.79434969261232	126.4357887806401	70i
66	1	2014	38	18.30	20.7	76.8	2	0	0	9340	1031	5	21	24	7.9	4170	5	0	2	1	0	0	0	1	1	0	0	19.41	1.75	2.34	1	1.88	0.7	0	0	0.747863	Suweonensis survey 73	22	73	37.35018789273190	126.8103682462968	73
67	0	2014	38	19.45	19.1	81.1	4	0	0	167	1035	5	21	21.3	8.2	3740	9	4	3	2	2	0	1	1	1	1	0	19.41	2.58	3.48	1	3.82	1.46	0	1	0.741379	Suweonensis survey 74	22	74	37.35018789273190	126.8103682462968	74
380	0	2015	42146	21	19.6	44.6	1	0	0	1	1031	3	17	21.6	8.1	4180	9	4	3	1	3	0	1	1	1	1	0		2.58	3.48	1	3.82	1.46	0	1	0.741379	Suweonensis survey 74	22	74	37.35018789273190	126.8103682462968	74	0
571	1	2016	May 28	01:35	19.8	86.78	1	4	0	1	1014.3	3	70	20.1	8.4	2150	9.2	9	3	2	3	0	1	1	1	1	0		2.58	3.48	1	3.82	1.46	0	1	0.741379	Suweonensis survey 74	22	74	37.35018789273190	126.8103682462968	74
68	1	2014	38	21	18	81.1	0	0	0	1	1037	2	21	21.4	8.2	915	12	0	3	1	0	0	0	1	1	0	0	19.41	0.38	0.98	1	1.12	0.77	0	1	0.387755	Suweonensis survey 75	22	75	37.34270016906786	126.8213480272809	75
69	1	2014	24	19.45	20.8	31.1	0	0	0	19	1037	5	70	18.8	8.2	957	20	0	3	2	0	0	0	1	1	0	0	19.29	1.1	1.75	1	1.74	0.22	0	1	0.628571	Suweonensis survey 79	23	79	37.33187431213197	126.7745406907837	79
8	1	2014	37	0.25	14.2	79.4	1	2	0	1	1029	3	42	15.9	7.6	175	8	0	2	2	0	0	0	1	1	0	0	19.4	0.17	0.83	1	0	1.27	0	0	0.204819	Suweonensis survey 8	2	8	37.85075994391866	126.7929349620822	8
70	1	2014	24	22.10	14.2	49.9	0	0	0	1	1011	2	70	17.1	8.7	915	20	0	1	1	0	0	0	1	1	0	0	19.29	0.4	0.54	1	0.98	0.13	0	1	0.740741	Suweonensis survey 84	23	84	37.31672495356912	126.7833276539875	84
71	1	2014	25	0.3	11.9	58.1	0	0	0	1	1012	2	70	12.3	8.4	160	5	0	2	1	0	0	0	1	1	0	0	19.3	0.15	0.38	0	0.25	0.28	0	1	0.394737	Suweonensis survey 86	24	86	37.31618986776661	126.9115046397343	86
72	1	2014	25	1.05	10.8	57.6	0	0	0	1	1010	2	70	12.4	7.9	998	6	0	2	2	0	0	0	1	1	0	0	19.3	0.1	0.56	1	0.81	0	0	1	0.178571	Suweonensis survey 86b	24	86b	37.30841988808357	126.9072091114999	86b
73	1	2014	22	20.3	20.5	37.8	0	4	1	1	1012	4	61	16.8	6.3	507	7	0	3	1	0	0	0	1	1	0	0	19.27	0.51	1.92	1	0.84	0.63	0	1	0.265625	Suweonensis survey 87	25	87	37.27713587336292	126.9733561373094	87
74	1	2014	22	21.5	17.7	49.8	0	4	2	1	1012	4	61	14.8	6.8	721	15	0	3	2	0	0	0	1	1	0	0	19.27	2.55	2.38	1	2.18	0	1	1	1.07143	Suweonensis survey 88	25	88	37.27713587336292	126.9733561373094	88
75	0	2014	25	20.2	25	32.7	0	0	0	2	1009	3	86	21.8	8.1	968	10.3	3	3	1	0	0	1	1	1	0	0	19.3	0.23	0.97	0	0.73	0	0	0	0.237113	Suweonensis survey 89	26	89	37.23782757148634	127.0040492480239	89
381	0	2015	42146	22.5	16.7	50.4	0	0	0	4	1033	4	17	18.4	8.2	1300	2	0	3	1	0	0	0	1	1	0	0		0.23	0.97	0	0.73	0	0	0	0.237113	Suweonensis survey 89	26	89	37.23782757148634	127.0040492480239	89	0
572	1	2016	Jun 4	01:00	20.8	63.41	1	4	0	1	1011.5	4	4	20.9	7.5	782	3	0	2	1	0	0	0	1	1	0	0		0.23	0.97	0	0.73	0	0	0	0.237113	Suweonensis survey 89	26	89	37.23782757148634	127.0040492480239	89
9	1	2014	37	0.45	13.4	83.2	2	0	0	1	1030	2	42	15	7.6	151	7	0	2	1	0	0	0	1	1	0	0	19.4	0.39	1.51	0	0	0	0	0	0.258278	Suweonensis survey 9	2	9	37.83777003573509	126.7939306731633	9
76	1	2014	25	21.4	17.5	54	0	0	0	1	1010	2	86	18.7	8.3	103	17.3	0	3	2	0	0	0	1	1	0	0	19.3	0.3	1.3	1	2.1	0.69	0	1	0.230769	Suweonensis survey 90	26	90	37.20842558796770	126.9456144678352	90
77	1	2014	25	23.40	15.5	64.1	0	0	0	2	1010	2	86	15.9	7.9	102	15	0	2	1	0	0	0	1	1	0	0	19.3	3.1	4.23	1	3.09	0	0	1	0.732861	Suweonensis survey 91	27	91	37.26291329647771	126.8779309195649	91
78	1	2014	25	22.4	15.4	61.6	0	0	0	1	1010	2	86	17.8	8	487	15	0	2	1	0	0	0	1	1	0	0	19.3	4.6	2.83	1	2.32	1.43	0	1	1.62544	Suweonensis survey 92	27	92	37.24080727060309	126.8900925874562	92
79	1	2014	26	20.2	16	44.4	3	0	0	1	1010	2	86	16.5	7.7	122	15	0	3	2	0	1	0	1	1	0	1	19.31	1.15	2.56	1	2.67	0.81	0	1	0.449219	Suweonensis survey 93	27	93	37.244743	126.8447440000000	93
80	1	2014	26	1	16	39.5	3	0	0	1	1010	2	86	15.8	8.9	146	5	0	2	1	0	0	0	1	1	0	0	19.31	0.21	1.67	0	0.1	5.41	0	1	0.125749	Suweonensis survey 94	27	94	37.22268302198750	126.9040641682391	94
81	1	2014	29	20.55	16.7	60.2	3	4	0	2	1015	3	100	17.5	8.9	159	9.4	0	3	3	0	1	0	1	1	0	1	19.33	1.6	2.15	1	2.39	0.39	0	1	0.744186	Suweonensis survey 96	28	96	37.22710599999999	126.746571	96
82	1	2014	29	23.55	16.1	72.3	2	4	0	2	1018	3	100	16.3	8	720	5	0	3	3	0	0	0	1	1	0	0	19.33	0.6	1.62	0	2.18	3.78	0	1	0.37037	Suweonensis survey 96b	28	96b	37.16343918000057	126.7615941740074	96b
83	1	2014	29	22	14.9	68.4	2	4	0	2	1016	3	100	16.6	7.8	101	5	0	3	2	0	0	0	1	1	0	0	19.33	1	0.85	0	1.4	1.84	0	1	1.17647	Suweonensis survey 97	28	97	37.19560377939492	126.7190505064614	97
84	1	2014	29	22.3									100				5	0	2	1	1	0	0	1	1	1	0	19.33	3.2	2.56	1	3.26	0.37	0	0	1.25	Suweonensis survey 99	28	99	37.16926905673045	126.6708408403202	99
